# Supplementary material for: Induced Expression of AtLEC1 and AtLEC2 Differentially Promotes Somatic Embryogenesis in Transgenic Tobacco Plants
Source: PLoS One. 2013 Aug 12;8(8):e71714. doi: 10.1371/journal.pone.0071714 (PMC3741171; doi:10.1371/journal.pone.0071714)
Supplement: Table S1 — Genes that were affected by AtLEC2 ectopic expression using digital gene expression profiling analysis. (XLS) [file pone.0071714.s001.xls]

## Sheet: up regulated
GeneID	Gene_length	WT_Dex30_20d_3-Expression	Lec2_Dex30_20d_1-Expression	WT_Dex30_20d_3-RPKM	Lec2_Dex30_20d_1-RPKM	log2 Ratio(Lec2_Dex30_20d_1/WT_Dex30_20d_3)	Up-Down-Regulation(Lec2_Dex30_20d_1/WT_Dex30_20d_3)	GO Component	GO Function	GO Process	Blast nr
gnl|UG|Nta#S33578427	358	46	224	29.4785	164.599	2.48122	Up	-	GO:0046914//transition metal ion binding;GO:0003676//nucleic acid binding	GO:0010468//regulation of gene expression	Zn finger protein [Nicotiana tabacum]
gnl|UG|Nta#S33568152	850	1	28	0.269905	8.66566	5.00478	Up	-	-	GO:0006810//transport	ZIP transporter [Populus trichocarpa]
gnl|UG|Nta#S45494190	900	40	91	10.1964	26.5988	1.3833	Up	GO:0016020//membrane	GO:0016491//oxidoreductase activity;GO:0008324//cation transmembrane transporter activity	GO:0030001//metal ion transport	ZIP family metal transporter [Chengiopanax sciadophylloides]
gnl|UG|Nta#S33569360	849	15	514	4.05335	159.264	5.29616	Up	-	-	-	zinc ion binding protein, putative [Ricinus communis]
gi|92036419|gb|EB448124.1|EB448124	828	12	76	3.32492	24.146	2.86039	Up	-	-	-	Zinc finger protein, putative [Solanum demissum]
gi|76868261|gb|DV159254.1|DV159254	873	0	33	0.001	9.94403	13.2796	Up	-	GO:0016788//hydrolase activity, acting on ester bonds	GO:0044238//primary metabolic process	zinc finger protein, putative [Ricinus communis]
gi|156652789|gb|AM846392.1|AM846392	557	4	61	1.64754	28.8096	4.12817	Up	GO:0044464//cell part	GO:0016788//hydrolase activity, acting on ester bonds	GO:0044238//primary metabolic process	zinc finger protein, putative [Ricinus communis]
gi|92031908|gb|EB443613.1|EB443613	550	4	39	1.66851	18.6537	3.48283	Up	GO:0031410//cytoplasmic vesicle	GO:0016787//hydrolase activity	GO:0044238//primary metabolic process	zinc finger protein, putative [Ricinus communis]
gnl|UG|Nta#S45482617	808	19	130	5.39477	42.3248	2.97187	Up	-	GO:0046914//transition metal ion binding;GO:0003676//nucleic acid binding	GO:0010468//regulation of gene expression	zinc finger protein, putative [Ricinus communis]
gi|94326052|gb|EB679654.1|EB679654	671	30	116	10.2572	45.4777	2.14852	Up	GO:0031410//cytoplasmic vesicle	GO:0016787//hydrolase activity	GO:0044238//primary metabolic process	zinc finger protein, putative [Ricinus communis]
gnl|UG|Nta#S45471950	881	9	32	2.34367	9.55513	2.0275	Up	GO:0031410//cytoplasmic vesicle	GO:0016628//oxidoreductase activity, acting on the CH-CH group of donors, NAD or NADP as acceptor;GO:0046914//transition metal ion binding	GO:0008152//metabolic process	zinc finger protein, putative [Ricinus communis]
gi|156665506|gb|AM819197.1|AM819197	517	27	79	11.9813	40.1975	1.74632	Up	-	GO:0005488//binding	-	zinc finger protein, putative [Ricinus communis]
gnl|UG|Nta#S40622488	423	24	61	13.0167	37.9361	1.5432	Up	GO:0031410//cytoplasmic vesicle	GO:0016787//hydrolase activity	GO:0044238//primary metabolic process	zinc finger protein, putative [Ricinus communis]
gnl|UG|Nta#S45475051	891	40	86	10.2994	25.3912	1.30177	Up	-	-	-	zinc finger protein, putative [Ricinus communis]
gnl|UG|Nta#S45497526	884	28	59	7.26668	17.5575	1.27272	Up	-	GO:0005488//binding	-	zinc finger protein, putative [Ricinus communis]
gi|94328427|gb|EB682029.1|EB682029	887	102	194	26.382	57.5362	1.12492	Up	GO:0044464//cell part	-	-	zinc finger protein, putative [Ricinus communis]
gi|254631698|gb|FS428869.1|FS428869	558	38	71	15.6236	33.4724	1.09925	Up	-	-	-	zinc finger protein, putative [Ricinus communis]
gi|190744211|gb|FG165140.1|FG165140	852	35	84	9.42452	25.936	1.46046	Up	GO:0043231//intracellular membrane-bounded organelle;GO:0016020//membrane;GO:0031410//cytoplasmic vesicle	GO:0046872//metal ion binding;GO:0016861//intramolecular oxidoreductase activity, interconverting aldoses and ketoses	GO:0019321//pentose metabolic process;GO:0006007//glucose catabolic process	Xylose isomerase, putative [Ricinus communis]
gi|156657409|gb|AM822188.1|AM822188	412	0	19	0.001	12.1316	13.5665	Up	GO:0031410//cytoplasmic vesicle	-	-	xyloglucan-specific endoglucanase inhibitor 4 [Solanum tuberosum]
gi|156638274|gb|AM790545.1|AM790545	577	4	98	1.59043	44.68	4.81214	Up	GO:0031410//cytoplasmic vesicle	-	-	xyloglucan-specific endoglucanase inhibitor 4 [Solanum tuberosum]
gnl|UG|Nta#S52688865	609	5	93	1.88358	40.1725	4.41466	Up	-	-	-	xyloglucan-specific endoglucanase inhibitor 4 [Solanum tuberosum]
gi|52836271|gb|BP532544.1|BP532544	457	12	52	6.02415	29.933	2.31291	Up	-	GO:0004175//endopeptidase activity	GO:0019538//protein metabolic process	xyloglucan-specific endoglucanase inhibitor 4 [Solanum tuberosum]
gnl|UG|Nta#S52696250	671	45	184	15.3858	72.137	2.22914	Up	GO:0016020//membrane;GO:0005618//cell wall	-	GO:0006970//response to osmotic stress	xyloglucan-specific endoglucanase inhibitor 4 [Solanum tuberosum]
gi|190875997|gb|FG156995.1|FG156995	811	1	36	0.282885	11.6774	5.36735	Up	-	-	-	xyloglucan-specific endoglucanase inhibitor 4 [Solanum tuberosum]
gi|156682785|gb|AM839865.1|AM839865	428	15	88	8.04041	54.0881	2.74997	Up	-	GO:0016787//hydrolase activity;GO:0016757//transferase activity, transferring glycosyl groups	GO:0005975//carbohydrate metabolic process	xyloglucan endotransglycosylase LeXET2 [Solanum lycopersicum]
gi|92038447|gb|EB450152.1|EB450152	740	23	271	7.13061	96.3386	3.75602	Up	GO:0005576//extracellular region;GO:0030312//external encapsulating structure	GO:0016798//hydrolase activity, acting on glycosyl bonds;GO:0016758//transferase activity, transferring hexosyl groups	GO:0044042//glucan metabolic process	xyloglucan endotransglycosylase [Striga asiatica]
gi|190877429|gb|FG190315.1|FG190315	667	10	38	3.43957	14.9872	2.12343	Up	-	GO:0016757//transferase activity, transferring glycosyl groups	GO:0005975//carbohydrate metabolic process	xyloglucan endo-transglycosylase [Nicotiana attenuata]
gnl|UG|Nta#S33562053	884	40	143	10.381	42.5546	2.03537	Up	-	GO:0016757//transferase activity, transferring glycosyl groups	GO:0005975//carbohydrate metabolic process	xyloglucan endotransglucosylase-hydrolase XTH9 [Solanum lycopersicum]
gi|190834986|gb|FG195614.1|FG195614	713	36	116	11.5836	42.7988	1.88549	Up	GO:0005576//extracellular region;GO:0030312//external encapsulating structure	GO:0016798//hydrolase activity, acting on glycosyl bonds;GO:0016758//transferase activity, transferring hexosyl groups	GO:0044042//glucan metabolic process	xyloglucan endotransglucosylase-hydrolase XTH9 [Solanum lycopersicum]
gnl|UG|Nta#S45498371	904	138	511	35.022	148.701	2.08608	Up	GO:0005576//extracellular region;GO:0030312//external encapsulating structure	GO:0004553//hydrolase activity, hydrolyzing O-glycosyl compounds;GO:0016758//transferase activity, transferring hexosyl groups	GO:0044042//glucan metabolic process	xyloglucan endotransglucosylase-hydrolase XTH6 [Solanum lycopersicum]
gi|156677981|gb|AM829435.1|AM829435	460	10	62	4.98738	35.4566	2.8297	Up	GO:0005576//extracellular region;GO:0030312//external encapsulating structure	GO:0016798//hydrolase activity, acting on glycosyl bonds;GO:0016758//transferase activity, transferring hexosyl groups	GO:0044042//glucan metabolic process	xyloglucan endotransglucosylase-hydrolase XTH3 [Solanum lycopersicum]
gi|156703882|gb|AM789908.1|AM789908	562	26	97	10.6137	45.4044	2.0969	Up	GO:0005576//extracellular region;GO:0030312//external encapsulating structure	GO:0016798//hydrolase activity, acting on glycosyl bonds;GO:0016758//transferase activity, transferring hexosyl groups	GO:0044042//glucan metabolic process	Xyloglucan endotransglucosylase/hydrolase protein 14 precursor, putative [Ricinus communis]
gi|156678388|gb|AM833222.1|AM833222	529	30	97	13.0106	48.2368	1.89045	Up	GO:0005576//extracellular region;GO:0030312//external encapsulating structure	GO:0016798//hydrolase activity, acting on glycosyl bonds;GO:0016758//transferase activity, transferring hexosyl groups	GO:0044042//glucan metabolic process	Xyloglucan endotransglucosylase/hydrolase protein 14 precursor, putative [Ricinus communis]
gi|190146626|gb|FG645201.1|FG645201	749	14	52	4.28822	18.2635	2.09051	Up	GO:0031410//cytoplasmic vesicle	GO:0016757//transferase activity, transferring glycosyl groups	GO:0005975//carbohydrate metabolic process	xyloglucan endotransglucosylase/hydrolase 7 [Actinidia deliciosa]
gi|32878626|gb|BP135741.1|BP135741	623	0	12	0.001	5.06706	12.3069	Up	GO:0031410//cytoplasmic vesicle	GO:0070011//peptidase activity, acting on L-amino acid peptides	GO:0019538//protein metabolic process	Xylem serine proteinase 1 precursor, putative [Ricinus communis]
gnl|UG|Nta#S45484812	923	319	662	79.2902	188.677	1.2507	Up	GO:0031410//cytoplasmic vesicle	GO:0004175//endopeptidase activity;GO:0005515//protein binding	GO:0019538//protein metabolic process;GO:0044092	Xylem serine proteinase 1 precursor, putative [Ricinus communis]
gnl|UG|Nta#S45471665	906	60	112	15.1934	32.5201	1.09789	Up	-	GO:0070011//peptidase activity, acting on L-amino acid peptides	GO:0008152//metabolic process	Xylem serine proteinase 1 precursor, putative [Ricinus communis]
gi|156703803|gb|AM789829.1|AM789829	423	27	389	14.6438	241.92	4.04617	Up	GO:0043231//intracellular membrane-bounded organelle	-	GO:0010647;GO:0009267//cellular response to starvation	xenotropic and polytropic murine leukemia virus receptor ids-4, putative [Ricinus communis]
gnl|UG|Nta#S45435210	533	3	40	1.29129	19.7422	3.93439	Up	GO:0043231//intracellular membrane-bounded organelle	GO:0004871//signal transducer activity	GO:0009267//cellular response to starvation	xenotropic and polytropic murine leukemia virus receptor ids-4, putative [Ricinus communis]
gi|156657423|gb|AM822202.1|AM822202	519	28	294	12.3772	149.019	3.58975	Up	GO:0043231//intracellular membrane-bounded organelle	GO:0004871//signal transducer activity	GO:0009267//cellular response to starvation	xenotropic and polytropic murine leukemia virus receptor ids-4, putative [Ricinus communis]
gi|156705586|gb|AM792487.1|AM792487	497	1	19	0.461609	10.0568	4.44536	Up	GO:0043231//intracellular membrane-bounded organelle	GO:0003677//DNA binding;GO:0001071	GO:0010468//regulation of gene expression;GO:0006351//transcription, DNA-dependent	WUSCHEL Protein, putative [Ricinus communis]
gi|190790426|gb|FG138222.1|FG138222	808	4	29	1.13574	9.44168	3.05541	Up	-	GO:0003677//DNA binding	GO:0010467//gene expression	WRKYd transcription factor [Capsicum annuum]
gnl|UG|Nta#S45489283	895	16	73	4.10136	21.4567	2.38725	Up	-	-	-	WRKYd transcription factor [Capsicum annuum]
gnl|UG|Nta#S36357694	867	21	105	5.55688	31.8591	2.51936	Up	-	-	-	WRKY transcription factor 6 [Solanum tuberosum]
gi|190780105|gb|FG162210.1|FG162210	891	16	44	4.11977	12.9909	1.65686	Up	-	GO:0005515//protein binding	GO:0050896//response to stimulus	WRKY transcription factor 3 [Solanum tuberosum]
gnl|UG|Nta#S45443073	691	0	17	0.001	6.47193	12.66	Up	-	-	GO:0006350//transcription	WRKY transcription factor 16 [(Populus tomentosa x P. bolleana) x P. tomentosa]
gi|156649995|gb|AM824347.1|AM824347	438	48	337	25.1419	202.404	3.00907	Up	GO:0044464//cell part	GO:0015604//phosphonate transmembrane transporter activity;GO:0017111//nucleoside-triphosphatase activity;GO:0032559//adenyl ribonucleotide binding	-	white-brown-complex ABC transporter family [Populus trichocarpa]
gi|224706387|gb|FG625040.1|FG625040	545	53	107	22.3105	51.6476	1.21098	Up	GO:0044464//cell part	GO:0005363//maltose transmembrane transporter activity;GO:0017111//nucleoside-triphosphatase activity;GO:0032559//adenyl ribonucleotide binding	-	white-brown-complex ABC transporter family [Populus trichocarpa]
gi|190730892|gb|FG167317.1|FG167317	885	7	34	1.81462	10.1064	2.47754	Up	GO:0043231//intracellular membrane-bounded organelle	GO:0016830//carbon-carbon lyase activity	GO:0009411//response to UV;GO:0009267//cellular response to starvation;GO:0006290//pyrimidine dimer repair	WERBP-1 [Nicotiana tabacum]
gnl|UG|Nta#S45468961	806	45	92	12.8088	30.0272	1.22914	Up	-	GO:0005488//binding	GO:0003006//reproductive developmental process	WD-repeat protein, putative [Ricinus communis]
gnl|UG|Nta#S33543933	942	162	318	39.4543	88.8053	1.17046	Up	-	GO:0005488//binding	GO:0003006//reproductive developmental process	WD-repeat protein, putative [Ricinus communis]
gi|254618642|gb|FS436738.1|FS436738	640	42	78	15.0557	32.061	1.09051	Up	-	GO:0004683//calmodulin-dependent protein kinase activity	GO:0006350//transcription;GO:0009791//post-embryonic development	WD-repeat protein, putative [Ricinus communis]
gnl|UG|Nta#S45472715	884	71	128	18.4262	38.0908	1.04768	Up	-	GO:0008415//acyltransferase activity	-	WD-repeat protein, putative [Ricinus communis]
gi|224700702|gb|FG624920.1|FG624920	485	4	26	1.89212	14.1024	2.89787	Up	-	GO:0015405//P-P-bond-hydrolysis-driven transmembrane transporter activity;GO:0017111//nucleoside-triphosphatase activity;GO:0000166//nucleotide binding	GO:0051707//response to other organism	WBC1 ABC transporter [Nicotiana tabacum]
gi|76867839|gb|DV158832.1|DV158832	887	0	743	0.001	220.358	17.7495	Up	GO:0043231//intracellular membrane-bounded organelle;GO:0044444//cytoplasmic part	GO:0003676//nucleic acid binding;GO:0016564//transcription repressor activity	GO:0006996//organelle organization;GO:0009725//response to hormone stimulus;GO:0023034//intracellular signaling pathway;GO:0007275//multicellular organismal development;GO:0006350//transcription	VP1-ABI3-like protein [Solanum tuberosum]
gi|156654570|gb|AM844010.1|AM844010	470	171	423	83.4697	236.758	1.50409	Up	GO:0016021//integral to membrane;GO:0031966//mitochondrial membrane	GO:0005244//voltage-gated ion channel activity;GO:0022829	GO:0006811//ion transport	voltage-dependent anion channel [Nicotiana tabacum]
gnl|UG|Nta#S41646496	1081	871	2035	184.852	495.224	1.42171	Up	GO:0016021//integral to membrane;GO:0031966//mitochondrial membrane	GO:0005244//voltage-gated ion channel activity;GO:0022829	GO:0006811//ion transport	voltage-dependent anion channel [Nicotiana tabacum]
gi|190877687|gb|FG153908.1|FG153908	792	185	381	53.5892	126.55	1.2397	Up	GO:0016021//integral to membrane;GO:0031966//mitochondrial membrane	GO:0005244//voltage-gated ion channel activity;GO:0022829	GO:0006811//ion transport	voltage-dependent anion channel [Nicotiana tabacum]
gnl|UG|Nta#S41646495	1092	188	383	39.4972	92.2654	1.22404	Up	GO:0016021//integral to membrane;GO:0031966//mitochondrial membrane	GO:0005244//voltage-gated ion channel activity;GO:0022829	GO:0006811//ion transport	voltage-dependent anion channel [Nicotiana tabacum]
gi|94323622|gb|EB677224.1|EB677224	597	0	911	0.001	401.427	18.6148	Up	GO:0005576//extracellular region	-	GO:0006952//defense response	vicilin [Solanum lycopersicum]
gi|76867116|gb|DV158109.1|DV158109	820	0	724	0.001	232.267	17.8254	Up	-	-	GO:0006952//defense response	vicilin [Solanum lycopersicum]
gi|76867579|gb|DV158572.1|DV158572	813	4	16369	1.12876	5296.57	12.1961	Up	GO:0044421//extracellular region part	-	GO:0006952//defense response	vicilin [Solanum lycopersicum]
gnl|UG|Nta#S40645017	545	5	998	2.10477	481.722	7.8384	Up	-	-	GO:0006952//defense response	vicilin [Solanum lycopersicum]
gi|76867388|gb|DV158381.1|DV158381	774	1	9104	0.296408	3094.24	13.3497	Up	-	-	GO:0006952//defense response	vicilin [Solanum lycopersicum]
gi|94325060|gb|EB678662.1|EB678662	859	1	2880	0.267078	881.987	11.6893	Up	-	-	GO:0006952//defense response	vicilin [Solanum lycopersicum]
gnl|UG|Nta#S33529943	906	2	15883	0.506445	4611.76	13.1526	Up	-	-	GO:0006952//defense response	vicilin [Solanum lycopersicum]
gi|302585458|gb|HO222721.1|HO222721	513	24	64	10.7331	32.819	1.61247	Up	GO:0031224//intrinsic to membrane;GO:0043231//intracellular membrane-bounded organelle	-	GO:0006810//transport	vesicle transport protein SEC22 [Arabidopsis thaliana]
gnl|UG|Nta#S33547898	909	39	77	9.84309	22.2838	1.17881	Up	GO:0031461//cullin-RING ubiquitin ligase complex	GO:0005488//binding	GO:0034968//histone lysine methylation;GO:0009908//flower development	vernalization independence 3-like protein [Solanum tuberosum]
gnl|UG|Nta#S33542075	889	28	59	7.22581	17.4587	1.27272	Up	GO:0000322//storage vacuole;GO:0031224//intrinsic to membrane	GO:0005488//binding	GO:0006810//transport	VAP27 [Nicotiana plumbaginifolia]
gi|92024459|gb|EB436164.1|EB436164	750	18	44	5.50607	15.4331	1.48694	Up	GO:0031410//cytoplasmic vesicle;GO:0043231//intracellular membrane-bounded organelle	GO:0046872//metal ion binding;GO:0004871//signal transducer activity	-	vacuolar sorting receptor protein PV72-like protein [Solanum tuberosum]
gi|83417417|gb|DV999411.1|DV999411	792	72	131	20.8563	43.512	1.06093	Up	GO:0043234//protein complex;GO:0044431//Golgi apparatus part;GO:0016020//membrane	GO:0046872//metal ion binding;GO:0010209//vacuolar sorting signal binding;GO:0004871//signal transducer activity	GO:0006892//post-Golgi vesicle-mediated transport;GO:0006605//protein targeting	vacuolar sorting receptor protein PV72-like protein [Solanum tuberosum]
gi|190785818|gb|FG155939.1|FG155939	866	145	253	38.4132	76.8538	1.00051	Up	GO:0043234//protein complex;GO:0044431//Golgi apparatus part;GO:0016020//membrane	GO:0046872//metal ion binding;GO:0010209//vacuolar sorting signal binding;GO:0004871//signal transducer activity	GO:0006892//post-Golgi vesicle-mediated transport;GO:0006605//protein targeting	vacuolar sorting receptor protein PV72-like protein [Solanum tuberosum]
gi|94330164|gb|EB683766.1|EB683766	862	55	98	14.6381	29.9076	1.03078	Up	-	-	-	vacuolar sorting protein, putative [Ricinus communis]
gi|254599852|gb|FS399942.1|FS399942	291	1	19	0.788384	17.1761	4.44536	Up	GO:0000325//plant-type vacuole;GO:0009536//plastid;GO:0031090//organelle membrane	GO:0015405//P-P-bond-hydrolysis-driven transmembrane transporter activity;GO:0003824//catalytic activity	GO:0009651//response to salt stress;GO:0031667//response to nutrient levels;GO:0006754//ATP biosynthetic process	vacuolar proton atpase, putative [Ricinus communis]
gi|190823749|gb|FG137099.1|FG137099	662	45	126	15.595	50.0697	1.68286	Up	GO:0043231//intracellular membrane-bounded organelle	GO:0015405//P-P-bond-hydrolysis-driven transmembrane transporter activity;GO:0016491//oxidoreductase activity;GO:0016462//pyrophosphatase activity	-	vacuolar H+-translocating inorganic pyrophosphatase [Populus trichocarpa]
gi|123212007|gb|EH617080.1|EH617080	683	4	26	1.3436	10.0142	2.89787	Up	GO:0031090//organelle membrane;GO:0043231//intracellular membrane-bounded organelle;GO:0031224//intrinsic to membrane	GO:0015405//P-P-bond-hydrolysis-driven transmembrane transporter activity;GO:0016628//oxidoreductase activity, acting on the CH-CH group of donors, NAD or NADP as acceptor;GO:0016462//pyrophosphatase activity	GO:0006818//hydrogen transport;GO:0008152//metabolic process	vacuolar H+-PPase protein [Suaeda corniculata]
gi|190863970|gb|FG198450.1|FG198450	778	0	270	0.001	91.295	16.4782	Up	GO:0000325//plant-type vacuole;GO:0031090//organelle membrane	GO:0005488//binding;GO:0015368//calcium:cation antiporter activity	GO:0051707//response to other organism;GO:0010038//response to metal ion;GO:0015672//monovalent inorganic cation transport;GO:0006875//cellular metal ion homeostasis;GO:0030005;GO:0030001//metal ion transport;GO:0044237//cellular metabolic process	Vacuolar cation/proton exchanger 1a, putative [Ricinus communis]
gnl|UG|Nta#S45526202	728	0	205	0.001	74.0773	16.1767	Up	GO:0031224//intrinsic to membrane;GO:0000325//plant-type vacuole;GO:0031090//organelle membrane	GO:0005488//binding;GO:0015368//calcium:cation antiporter activity	GO:0051707//response to other organism;GO:0010038//response to metal ion;GO:0015672//monovalent inorganic cation transport;GO:0006875//cellular metal ion homeostasis;GO:0030005;GO:0030001//metal ion transport;GO:0044237//cellular metabolic process	Vacuolar cation/proton exchanger 1a, putative [Ricinus communis]
gi|254599325|gb|FS427459.1|FS427459	555	0	117	0.001	55.4569	15.7591	Up	GO:0031224//intrinsic to membrane;GO:0000325//plant-type vacuole;GO:0031090//organelle membrane	GO:0005488//binding;GO:0015368//calcium:cation antiporter activity	GO:0051707//response to other organism;GO:0010038//response to metal ion;GO:0015672//monovalent inorganic cation transport;GO:0006875//cellular metal ion homeostasis;GO:0030005;GO:0030001//metal ion transport;GO:0044237//cellular metabolic process	Vacuolar cation/proton exchanger 1a, putative [Ricinus communis]
gi|156690547|gb|AM813878.1|AM813878	565	0	49	0.001	22.8145	14.4777	Up	GO:0031224//intrinsic to membrane	GO:0015075//ion transmembrane transporter activity	GO:0006811//ion transport	Vacuolar cation/proton exchanger 1a, putative [Ricinus communis]
gnl|UG|Nta#S45529416	715	38	101	12.1929	37.1602	1.60771	Up	-	GO:0016779//nucleotidyltransferase activity	-	UTP-glucose 1 phosphate uridylyltransferase [Eucalyptus grandis]
gi|92031319|gb|EB443024.1|EB443024	968	85	237	20.1453	64.4074	1.67678	Up	GO:0044424//intracellular part	GO:0051748//UTP-monosaccharide-1-phosphate uridylyltransferase activity	-	UTP:alpha-D-glucose-1-phosphate uridylyltransferase [Solanum tuberosum]
gi|190873301|gb|FG159493.1|FG159493	864	18	53	4.77958	16.1371	1.75542	Up	-	-	-	Upstream activation factor subunit UAF30, putative [Ricinus communis]
gnl|UG|Nta#S33568907	931	59	154	14.5389	43.5145	1.58157	Up	-	-	-	Upstream activation factor subunit UAF30, putative [Ricinus communis]
gnl|UG|Nta#S33559606	883	71	177	18.4471	52.7321	1.51529	Up	-	-	-	UPF0497 membrane protein In26
gi|156696382|gb|AM808680.1|AM808680	521	5	42	2.20172	21.2068	3.26782	Up	GO:0044464//cell part	-	-	UPF0497 membrane protein 3
gnl|UG|Nta#S33559203	825	1	51	0.278084	16.2622	5.86985	Up	GO:0016020//membrane	-	-	UPF0497 membrane protein 15
gi|156647878|gb|AM836535.1|AM836535	470	0	18	0.001	10.0748	13.2985	Up	GO:0031224//intrinsic to membrane	-	-	UPF0497 membrane protein 1
gi|76869879|gb|DV160871.1|DV160871	856	25	68	6.70034	20.8977	1.64104	Up	-	-	-	UPF0497 membrane protein
gnl|UG|Nta#S33568051	611	29	78	10.889	33.5827	1.62485	Up	-	-	-	UPA24 [Capsicum annuum]
gi|32873755|gb|BP130870.1|BP130870	535	0	16	0.001	7.86736	12.9417	Up	-	-	-	UPA19 [Capsicum annuum]
gi|190751870|gb|FG151042.1|FG151042	791	11	72	3.19041	23.9452	2.90792	Up	-	-	GO:0045333//cellular respiration	UPA19 [Capsicum annuum]
gi|190762404|gb|FG147608.1|FG147608	860	13	68	3.46797	20.8005	2.58445	Up	-	-	GO:0045333//cellular respiration	UPA19 [Capsicum annuum]
gnl|UG|Nta#S45503144	801	22	101	6.30116	33.1705	2.39621	Up	-	-	GO:0045333//cellular respiration	UPA19 [Capsicum annuum]
gi|254643353|gb|FS417459.1|FS417459	556	3	27	1.23788	12.7747	3.36735	Up	GO:0016020//membrane;GO:0031410//cytoplasmic vesicle	-	-	UPA16 [Capsicum annuum]
gi|76871657|gb|DV162649.1|DV162649	906	89	494	22.5368	143.437	2.67006	Up	GO:0031224//intrinsic to membrane	-	-	UPA16 [Capsicum annuum]
gi|156679456|gb|AM831458.1|AM831458	516	7	30	3.11228	15.2945	2.29696	Up	-	-	-	UPA16 [Capsicum annuum]
gnl|UG|Nta#S40635232	508	60	105	27.0968	54.3736	1.00478	Up	GO:0016020//membrane	-	-	UPA16 [Capsicum annuum]
gi|156706199|gb|AM793503.1|AM793503	530	20	146	8.65734	72.4669	3.06533	Up	-	GO:0016757//transferase activity, transferring glycosyl groups	-	UPA15 [Capsicum annuum]
gi|254617491|gb|FS381020.1|FS381020	445	10	36	5.1555	21.2816	2.04543	Up	GO:0044464//cell part	GO:0016759//cellulose synthase activity	-	UPA15 [Capsicum annuum]
gi|190733778|gb|FG159155.1|FG159155	874	26	65	6.82484	19.5643	1.51936	Up	GO:0044464//cell part	GO:0016759//cellulose synthase activity	-	UPA15 [Capsicum annuum]
gnl|UG|Nta#S40647239	480	14	114	6.69141	62.4779	3.22296	Up	-	GO:0016772//transferase activity, transferring phosphorus-containing groups	-	UPA14 [Capsicum annuum]
gnl|UG|Nta#S45445241	714	18	144	5.78369	53.0551	3.19743	Up	-	GO:0016772//transferase activity, transferring phosphorus-containing groups	-	UPA14 [Capsicum annuum]
gnl|UG|Nta#S33569964	866	0	291	0.001	88.3971	16.4317	Up	-	-	-	unnamed protein product [Vitis vinifera]
gi|156693252|gb|AM828028.1|AM828028	207	0	42	0.001	53.3755	15.7039	Up	GO:0016020//membrane	-	-	unnamed protein product [Vitis vinifera]
gi|52832045|gb|BP528318.1|BP528318	380	0	29	0.001	20.076	14.2932	Up	-	GO:0003824//catalytic activity	GO:0044238//primary metabolic process	unnamed protein product [Vitis vinifera]
gi|156701291|gb|AM812831.1|AM812831	474	0	36	0.001	19.9796	14.2862	Up	-	-	-	unnamed protein product [Vitis vinifera]
gi|51456867|gb|CV018515.1|CV018515	511	0	34	0.001	17.5033	14.0953	Up	-	GO:0004672//protein kinase activity;GO:0000166//nucleotide binding	-	unnamed protein product [Vitis vinifera]
gi|224704295|gb|FG623207.1|FG623207	400	0	26	0.001	17.0992	14.0616	Up	-	GO:0016798//hydrolase activity, acting on glycosyl bonds	GO:0008152//metabolic process	unnamed protein product [Vitis vinifera]
gi|156699683|gb|AM805227.1|AM805227	509	0	26	0.001	13.4375	13.714	Up	GO:0043231//intracellular membrane-bounded organelle	GO:0001071	GO:0010468//regulation of gene expression	unnamed protein product [Vitis vinifera]
gnl|UG|Nta#S45496388	852	0	35	0.001	10.8067	13.3996	Up	GO:0016020//membrane	-	GO:0050801//ion homeostasis	unnamed protein product [Vitis vinifera]
gi|156696899|gb|AM799425.1|AM799425	479	0	18	0.001	9.88552	13.2711	Up	-	-	-	unnamed protein product [Vitis vinifera]
gi|156661614|gb|AM835281.1|AM835281	487	0	18	0.001	9.72313	13.2472	Up	-	-	-	unnamed protein product [Vitis vinifera]
gi|156702032|gb|AM799805.1|AM799805	415	0	15	0.001	9.50837	13.215	Up	-	GO:0004312//fatty acid synthase activity	GO:0006631//fatty acid metabolic process	unnamed protein product [Vitis vinifera]
gi|156697495|gb|AM807019.1|AM807019	365	0	13	0.001	9.36943	13.1937	Up	GO:0043231//intracellular membrane-bounded organelle	GO:0003677//DNA binding;GO:0001071;GO:0016628//oxidoreductase activity, acting on the CH-CH group of donors, NAD or NADP as acceptor	GO:0010468//regulation of gene expression;GO:0006351//transcription, DNA-dependent	unnamed protein product [Vitis vinifera]
gi|92010835|gb|EB424615.1|EB424615	662	0	23	0.001	9.13971	13.1579	Up	-	-	-	unnamed protein product [Vitis vinifera]
gi|156663491|gb|AM805811.1|AM805811	558	0	19	0.001	8.9574	13.1289	Up	GO:0005576//extracellular region;GO:0031410//cytoplasmic vesicle	GO:0046914//transition metal ion binding;GO:0016682//oxidoreductase activity, acting on diphenols and related substances as donors, oxygen as acceptor	GO:0009808//lignin metabolic process;GO:0010038//response to metal ion	unnamed protein product [Vitis vinifera]
gi|254614228|gb|FS405262.1|FS405262	447	0	15	0.001	8.82768	13.1078	Up	-	-	-	unnamed protein product [Vitis vinifera]
gnl|UG|Nta#S33529830	896	0	28	0.001	8.22077	13.0051	Up	-	GO:0046872//metal ion binding;GO:0016307//phosphatidylinositol phosphate kinase activity	GO:0044237//cellular metabolic process;GO:0044238//primary metabolic process	unnamed protein product [Vitis vinifera]
gi|190819442|gb|FG150852.1|FG150852	791	0	16	0.001	5.32116	12.3775	Up	-	-	-	unnamed protein product [Vitis vinifera]
gi|190795286|gb|FG199089.1|FG199089	759	0	15	0.001	5.19891	12.344	Up	GO:0031224//intrinsic to membrane	-	-	unnamed protein product [Vitis vinifera]
gi|190812850|gb|FG200305.1|FG200305	724	0	14	0.001	5.08689	12.3126	Up	GO:0044464//cell part	GO:0016788//hydrolase activity, acting on ester bonds	GO:0044238//primary metabolic process	unnamed protein product [Vitis vinifera]
gnl|UG|Nta#S33506598	641	0	12	0.001	4.92477	12.2658	Up	GO:0031410//cytoplasmic vesicle	GO:0016788//hydrolase activity, acting on ester bonds	-	unnamed protein product [Vitis vinifera]
gi|190844585|gb|FG168130.1|FG168130	836	0	12	0.001	3.77605	11.8827	Up	-	GO:0016788//hydrolase activity, acting on ester bonds	-	unnamed protein product [Vitis vinifera]
gi|309373599|gb|HO841602.1|HO841602	583	3	1662	1.18055	749.938	9.31117	Up	-	GO:0004428//inositol or phosphatidylinositol kinase activity;GO:0005488//binding	GO:0006020//inositol metabolic process	unnamed protein product [Vitis vinifera]
gi|76867104|gb|DV158097.1|DV158097	675	3	265	1.01964	103.277	6.66232	Up	-	-	-	unnamed protein product [Vitis vinifera]
gi|224698294|gb|FG631236.1|FG631236	537	3	203	1.28167	99.4453	6.2778	Up	-	GO:0004553//hydrolase activity, hydrolyzing O-glycosyl compounds	GO:0008152//metabolic process	unnamed protein product [Vitis vinifera]
gnl|UG|Nta#S45444964	793	10	638	2.89306	211.646	6.19291	Up	-	-	-	unnamed protein product [Vitis vinifera]
gi|156660984|gb|AM837234.1|AM837234	337	3	162	2.04231	126.458	5.95232	Up	-	GO:0004553//hydrolase activity, hydrolyzing O-glycosyl compounds	GO:0044238//primary metabolic process	unnamed protein product [Vitis vinifera]
gnl|UG|Nta#S33569256	948	5	211	1.21002	58.5513	5.5966	Up	GO:0044464//cell part	-	-	unnamed protein product [Vitis vinifera]
gi|254613679|gb|FS431688.1|FS431688	655	3	67	1.05078	26.9089	4.67856	Up	GO:0031410//cytoplasmic vesicle	GO:0016791//phosphatase activity;GO:0043169//cation binding	-	unnamed protein product [Vitis vinifera]
gi|156697450|gb|AM806974.1|AM806974	326	16	335	11.2599	270.327	4.58545	Up	GO:0031981//nuclear lumen	GO:0003723//RNA binding;GO:0016787//hydrolase activity	GO:0006259//DNA metabolic process;GO:0030422//production of siRNA involved in RNA interference;GO:0035195//gene silencing by miRNA	unnamed protein product [Vitis vinifera]
gi|156650472|gb|AM830392.1|AM830392	494	4	79	1.85765	42.0691	4.50121	Up	-	-	-	unnamed protein product [Vitis vinifera]
gi|156656485|gb|AM822305.1|AM822305	535	3	46	1.28647	22.6187	4.13603	Up	-	-	-	unnamed protein product [Vitis vinifera]
gi|254660311|gb|FS430950.1|FS430950	575	3	45	1.19697	20.5877	4.10432	Up	-	GO:0016757//transferase activity, transferring glycosyl groups	-	unnamed protein product [Vitis vinifera]
gi|190832286|gb|FG159161.1|FG159161	901	3	44	0.763883	12.8467	4.0719	Up	-	GO:0016301//kinase activity	-	unnamed protein product [Vitis vinifera]
gi|92014686|gb|EB427703.1|EB427703	903	12	175	3.04877	50.9815	4.06368	Up	GO:0043231//intracellular membrane-bounded organelle	-	GO:0010029//regulation of seed germination;GO:0048437//floral organ development;GO:0009639//response to red or far red light;GO:0006950//response to stress	unnamed protein product [Vitis vinifera]
gi|254636878|gb|FS434332.1|FS434332	581	3	42	1.18461	19.0167	4.00478	Up	-	-	-	unnamed protein product [Vitis vinifera]
gnl|UG|Nta#S52682965	491	4	53	1.869	28.396	3.92535	Up	-	-	GO:0006950//response to stress	unnamed protein product [Vitis vinifera]
gi|156686812|gb|AM844485.1|AM844485	509	4	50	1.8029	25.8413	3.84129	Up	GO:0044464//cell part	GO:0016887//ATPase activity;GO:0032559//adenyl ribonucleotide binding	-	unnamed protein product [Vitis vinifera]
gi|156638892|gb|AM782104.1|AM782104	454	10	117	5.0533	67.7942	3.74587	Up	GO:0016020//membrane	GO:0005488//binding;GO:0016491//oxidoreductase activity;GO:0004672//protein kinase activity	GO:0008152//metabolic process	unnamed protein product [Vitis vinifera]
gnl|UG|Nta#S45493144	907	7	80	1.7706	23.2031	3.712	Up	-	-	-	unnamed protein product [Vitis vinifera]
gnl|UG|Nta#S33530691	844	3	31	0.815473	9.66233	3.56666	Up	-	GO:0016757//transferase activity, transferring glycosyl groups	-	unnamed protein product [Vitis vinifera]
gi|156663282|gb|AM803998.1|AM803998	413	10	102	5.55495	64.97	3.54793	Up	GO:0005618//cell wall	-	-	unnamed protein product [Vitis vinifera]
gi|52832142|gb|BP528415.1|BP528415	461	5	51	2.48828	29.1026	3.54793	Up	-	GO:0005488//binding	GO:0010468//regulation of gene expression;GO:0009725//response to hormone stimulus;GO:0006350//transcription	unnamed protein product [Vitis vinifera]
gi|83422298|gb|DW004292.1|DW004292	786	11	111	3.21071	37.1504	3.53241	Up	GO:0009534//chloroplast thylakoid;GO:0016020//membrane	GO:0022891//substrate-specific transmembrane transporter activity	GO:0006810//transport	unnamed protein product [Vitis vinifera]
gi|156656040|gb|AM840721.1|AM840721	522	3	30	1.3185	15.1187	3.51936	Up	-	-	GO:0003002//regionalization;GO:0010468//regulation of gene expression;GO:0009887//organ morphogenesis;GO:0048437//floral organ development	unnamed protein product [Vitis vinifera]
gnl|UG|Nta#S45523783	782	34	332	9.97477	111.685	3.48501	Up	GO:0009536//plastid	GO:0019203//carbohydrate phosphatase activity	GO:0005991//trehalose metabolic process	unnamed protein product [Vitis vinifera]
gi|156693657|gb|AM804745.1|AM804745	500	10	94	4.58839	49.4562	3.43009	Up	GO:0044464//cell part	-	-	unnamed protein product [Vitis vinifera]
gnl|UG|Nta#S33568922	812	3	28	0.847609	9.0712	3.41982	Up	GO:0031224//intrinsic to membrane;GO:0031410//cytoplasmic vesicle	-	GO:0006810//transport	unnamed protein product [Vitis vinifera]
gi|156694143|gb|AM808618.1|AM808618	433	11	102	5.82821	61.9691	3.41042	Up	GO:0031410//cytoplasmic vesicle	GO:0016788//hydrolase activity, acting on ester bonds	GO:0044238//primary metabolic process	unnamed protein product [Vitis vinifera]
gnl|UG|Nta#S33534829	399	3	27	1.72496	17.8014	3.36735	Up	-	GO:0005488//binding	-	unnamed protein product [Vitis vinifera]
gnl|UG|Nta#S33529589	776	54	483	15.9648	163.737	3.35842	Up	-	-	-	unnamed protein product [Vitis vinifera]
gi|156643129|gb|AM788711.1|AM788711	551	15	131	6.24554	62.5435	3.32396	Up	GO:0043231//intracellular membrane-bounded organelle	-	GO:0010468//regulation of gene expression	unnamed protein product [Vitis vinifera]
gi|190826767|gb|FG192861.1|FG192861	708	68	579	22.0347	215.133	3.28739	Up	GO:0044464//cell part	-	-	unnamed protein product [Vitis vinifera]
gi|224705464|gb|FG632454.1|FG632454	483	3	25	1.42497	13.6162	3.25632	Up	GO:0043231//intracellular membrane-bounded organelle	GO:0004871//signal transducer activity	-	unnamed protein product [Vitis vinifera]
gi|83418156|gb|DW000150.1|DW000150	303	3	25	2.27148	21.705	3.25632	Up	-	-	-	unnamed protein product [Vitis vinifera]
gi|156687519|gb|AM832105.1|AM832105	364	87	699	54.8338	505.171	3.20363	Up	-	-	-	unnamed protein product [Vitis vinifera]
gnl|UG|Nta#S52692026	650	33	255	11.6475	103.202	3.14739	Up	GO:0044464//cell part	GO:0017111//nucleoside-triphosphatase activity;GO:0032559//adenyl ribonucleotide binding	-	unnamed protein product [Vitis vinifera]
gnl|UG|Nta#S45491283	891	13	99	3.34731	29.2294	3.12635	Up	GO:0043231//intracellular membrane-bounded organelle	-	GO:0010468//regulation of gene expression	unnamed protein product [Vitis vinifera]
gnl|UG|Nta#S52674809	704	5	38	1.6294	14.1995	3.12343	Up	-	-	-	unnamed protein product [Vitis vinifera]
gnl|UG|Nta#S45436834	433	9	67	4.76854	40.7052	3.09359	Up	GO:0044464//cell part	GO:0015604//phosphonate transmembrane transporter activity;GO:0017111//nucleoside-triphosphatase activity;GO:0032559//adenyl ribonucleotide binding	-	unnamed protein product [Vitis vinifera]
gi|190722730|gb|FG145356.1|FG145356	874	29	215	7.61232	64.7127	3.08764	Up	GO:0043231//intracellular membrane-bounded organelle;GO:0030529//ribonucleoprotein complex	GO:0004674//protein serine/threonine kinase activity;GO:0032559//adenyl ribonucleotide binding	GO:0006412//translation;GO:0006970//response to osmotic stress;GO:0006464//protein modification process	unnamed protein product [Vitis vinifera]
gi|156663590|gb|AM822840.1|AM822840	585	3	22	1.17651	9.89303	3.0719	Up	-	GO:0005488//binding	GO:0009845//seed germination;GO:0010431//seed maturation;GO:0010468//regulation of gene expression;GO:0006350//transcription	unnamed protein product [Vitis vinifera]
gnl|UG|Nta#S40660001	505	3	22	1.36289	11.4602	3.0719	Up	-	-	-	unnamed protein product [Vitis vinifera]
gi|156647268|gb|AM847068.1|AM847068	403	11	79	6.26207	51.5685	3.04178	Up	-	GO:0016740//transferase activity	-	unnamed protein product [Vitis vinifera]
gi|92012387|gb|EB425888.1|EB425888	802	8	57	2.28848	18.6966	3.03032	Up	GO:0005576//extracellular region	GO:0046914//transition metal ion binding;GO:0016682//oxidoreductase activity, acting on diphenols and related substances as donors, oxygen as acceptor	GO:0009808//lignin metabolic process;GO:0010038//response to metal ion	unnamed protein product [Vitis vinifera]
gi|190886010|gb|FG174512.1|FG174512	867	28	198	7.40917	60.0771	3.01943	Up	-	-	-	unnamed protein product [Vitis vinifera]
gi|309377647|gb|HO846424.1|HO846424	540	19	133	8.07217	64.7919	3.00478	Up	GO:0043231//intracellular membrane-bounded organelle	GO:0004091//carboxylesterase activity	GO:0044238//primary metabolic process	unnamed protein product [Vitis vinifera]
gi|32872958|gb|BP130073.1|BP130073	565	5	35	2.03026	16.296	3.00478	Up	GO:0044464//cell part	GO:0015405//P-P-bond-hydrolysis-driven transmembrane transporter activity;GO:0015604//phosphonate transmembrane transporter activity;GO:0017111//nucleoside-triphosphatase activity;GO:0032559//adenyl ribonucleotide binding	-	unnamed protein product [Vitis vinifera]
gi|190756089|gb|FG174578.1|FG174578	825	45	298	12.5138	95.0222	2.92474	Up	-	-	-	unnamed protein product [Vitis vinifera]
gnl|UG|Nta#S45471822	946	19	124	4.60779	34.4821	2.9037	Up	GO:0016020//membrane	-	-	unnamed protein product [Vitis vinifera]
gi|156663134|gb|AM802640.1|AM802640	525	12	78	5.24388	39.0839	2.89787	Up	-	GO:0005488//binding	-	unnamed protein product [Vitis vinifera]
gnl|UG|Nta#S33539139	539	43	269	18.3025	131.288	2.84263	Up	GO:0016020//membrane	GO:0016491//oxidoreductase activity;GO:0004672//protein kinase activity;GO:0032559//adenyl ribonucleotide binding	GO:0006464//protein modification process;GO:0007167//enzyme linked receptor protein signaling pathway	unnamed protein product [Vitis vinifera]
gnl|UG|Nta#S33568763	919	18	112	4.49353	32.0601	2.83486	Up	GO:0044464//cell part	GO:0016788//hydrolase activity, acting on ester bonds	GO:0044238//primary metabolic process	unnamed protein product [Vitis vinifera]
gi|190144290|gb|FG641179.1|FG641179	635	9	56	3.25162	23.1994	2.83486	Up	-	-	-	unnamed protein product [Vitis vinifera]
gnl|UG|Nta#S36358582	690	23	143	7.64732	54.5192	2.83374	Up	GO:0044464//cell part	-	-	unnamed protein product [Vitis vinifera]
gi|190821769|gb|FG186999.1|FG186999	784	13	80	3.80415	26.8433	2.81892	Up	-	GO:0016772//transferase activity, transferring phosphorus-containing groups	-	unnamed protein product [Vitis vinifera]
gnl|UG|Nta#S45526858	663	21	129	7.26668	51.1846	2.81634	Up	GO:0043234//protein complex	-	GO:0048827//phyllome development;GO:0051726//regulation of cell cycle;GO:0048229//gametophyte development;GO:0009933//meristem structural organization;GO:0000725//recombinational repair;GO:0035315//hair cell differentiation;GO:0034728;GO:0006338//chromatin remodeling	unnamed protein product [Vitis vinifera]
gi|190136127|gb|FG634056.1|FG634056	609	7	43	2.63701	18.5744	2.81634	Up	GO:0044464//cell part	GO:0043169//cation binding;GO:0016791//phosphatase activity	-	unnamed protein product [Vitis vinifera]
gi|190147106|gb|FG645366.1|FG645366	587	4	24	1.56334	10.7556	2.78239	Up	GO:0043231//intracellular membrane-bounded organelle;GO:0005911//cell-cell junction	GO:0004672//protein kinase activity;GO:0004871//signal transducer activity;GO:0042802//identical protein binding;GO:0032559//adenyl ribonucleotide binding	GO:0009888//tissue development;GO:0006796//phosphate metabolic process;GO:0048229//gametophyte development;GO:0040007//growth;GO:0009755//hormone-mediated signaling pathway;GO:0006464//protein modification process	unnamed protein product [Vitis vinifera]
gi|190143340|gb|FG642509.1|FG642509	775	13	77	3.84833	26.1368	2.76378	Up	-	GO:0003824//catalytic activity	GO:0019359	unnamed protein product [Vitis vinifera]
gi|156639014|gb|AM782226.1|AM782226	518	12	71	5.31474	36.0571	2.76221	Up	GO:0043231//intracellular membrane-bounded organelle	GO:0046872//metal ion binding;GO:0051766;GO:0051765;GO:0032559//adenyl ribonucleotide binding	GO:0043647//inositol phosphate metabolic process	unnamed protein product [Vitis vinifera]
gi|254657462|gb|FS378191.1|FS378191	431	6	35	3.19378	21.3626	2.74175	Up	GO:0043231//intracellular membrane-bounded organelle	-	-	unnamed protein product [Vitis vinifera]
gi|32876276|gb|BP133391.1|BP133391	711	5	29	1.61336	10.7298	2.73348	Up	-	-	-	unnamed protein product [Vitis vinifera]
gnl|UG|Nta#S45517225	754	24	137	7.30248	47.7982	2.7105	Up	GO:0044464//cell part	GO:0004560//alpha-L-fucosidase activity	-	unnamed protein product [Vitis vinifera]
gnl|UG|Nta#S45444582	735	6	34	1.87281	12.169	2.69993	Up	GO:0044464//cell part	-	GO:0006810//transport	unnamed protein product [Vitis vinifera]
gi|156693907|gb|AM806599.1|AM806599	526	13	73	5.67007	36.509	2.68681	Up	-	GO:0003676//nucleic acid binding;GO:0001071;GO:0016301//kinase activity	GO:0006351//transcription, DNA-dependent	unnamed protein product [Vitis vinifera]
gi|254626151|gb|FS406654.1|FS406654	618	15	84	5.56844	35.7564	2.68286	Up	-	GO:0016740//transferase activity	-	unnamed protein product [Vitis vinifera]
gnl|UG|Nta#S33529460	874	204	1136	53.5487	341.924	2.67475	Up	-	-	-	unnamed protein product [Vitis vinifera]
gi|190881630|gb|FG187428.1|FG187428	661	16	89	5.55327	35.4202	2.67316	Up	-	GO:0004672//protein kinase activity;GO:0032559//adenyl ribonucleotide binding	GO:0006464//protein modification process	unnamed protein product [Vitis vinifera]
gi|224706973|gb|FG630050.1|FG630050	465	9	50	4.44038	28.2865	2.67136	Up	-	GO:0005548//phospholipid transporter activity	GO:0009791//post-embryonic development	unnamed protein product [Vitis vinifera]
gnl|UG|Nta#S33502394	677	25	137	8.47192	53.2347	2.65161	Up	-	GO:0004672//protein kinase activity;GO:0032559//adenyl ribonucleotide binding	GO:0006464//protein modification process	unnamed protein product [Vitis vinifera]
gi|190761089|gb|FG195821.1|FG195821	731	32	175	10.043	62.9772	2.64864	Up	GO:0043231//intracellular membrane-bounded organelle	-	GO:0010468//regulation of gene expression	unnamed protein product [Vitis vinifera]
gi|254618784|gb|FS375994.1|FS375994	549	41	223	17.1333	106.855	2.64078	Up	-	GO:0005488//binding	-	unnamed protein product [Vitis vinifera]
gi|156639165|gb|AM785280.1|AM785280	503	20	108	9.12205	56.4831	2.63039	Up	-	-	-	unnamed protein product [Vitis vinifera]
gnl|UG|Nta#S33556904	792	5	27	1.44836	8.96812	2.63039	Up	-	-	-	unnamed protein product [Vitis vinifera]
gnl|UG|Nta#S33558695	900	9	48	2.2942	14.0301	2.61247	Up	-	GO:0016706//oxidoreductase activity, acting on paired donors, with incorporation or reduction of molecular oxygen, 2-oxoglutarate as one donor, and incorporation of one atom each of oxygen into both donors	-	unnamed protein product [Vitis vinifera]
gi|92022392|gb|EB434097.1|EB434097	283	5	26	4.05335	24.1685	2.57594	Up	-	-	-	unnamed protein product [Vitis vinifera]
gi|190873724|gb|FG156591.1|FG156591	768	7	36	2.09106	12.3312	2.56	Up	GO:0031224//intrinsic to membrane;GO:0009534//chloroplast thylakoid	GO:0022891//substrate-specific transmembrane transporter activity	GO:0006810//transport	unnamed protein product [Vitis vinifera]
gi|94328733|gb|EB682335.1|EB682335	677	29	149	9.82743	57.8976	2.55862	Up	-	-	-	unnamed protein product [Vitis vinifera]
gnl|UG|Nta#S33574782	900	33	166	8.41205	48.5208	2.52807	Up	-	GO:0004702//receptor signaling protein serine/threonine kinase activity;GO:0032559//adenyl ribonucleotide binding	GO:0006464//protein modification process	unnamed protein product [Vitis vinifera]
gi|156679269|gb|AM841023.1|AM841023	468	5	25	2.45106	14.0526	2.51936	Up	GO:0016020//membrane	GO:0022891//substrate-specific transmembrane transporter activity	GO:0006810//transport	unnamed protein product [Vitis vinifera]
gi|83422595|gb|DW004589.1|DW004589	849	5	25	1.35112	7.74631	2.51936	Up	-	GO:0046914//transition metal ion binding;GO:0003676//nucleic acid binding;GO:0017111//nucleoside-triphosphatase activity;GO:0032559//adenyl ribonucleotide binding	GO:0000725//recombinational repair;GO:0010212//response to ionizing radiation	unnamed protein product [Vitis vinifera]
gi|190855165|gb|FG135951.1|FG135951	890	24	120	6.1866	35.4694	2.51936	Up	-	-	-	unnamed protein product [Vitis vinifera]
gi|156663147|gb|AM802653.1|AM802653	568	5	25	2.01954	11.5786	2.51936	Up	GO:0019897//extrinsic to plasma membrane;GO:0031981//nuclear lumen	-	GO:0016192//vesicle-mediated transport;GO:0015031//protein transport	unnamed protein product [Vitis vinifera]
gnl|UG|Nta#S33531666	900	70	346	17.8437	101.134	2.50277	Up	-	-	-	unnamed protein product [Vitis vinifera]
gnl|UG|Nta#S33571689	905	17	84	4.30954	24.4171	2.50228	Up	GO:0044424//intracellular part	-	-	unnamed protein product [Vitis vinifera]
gi|156692718|gb|AM823925.1|AM823925	447	25	122	12.8311	71.7984	2.48431	Up	GO:0043231//intracellular membrane-bounded organelle	GO:0005488//binding	-	unnamed protein product [Vitis vinifera]
gi|123211355|gb|EH616558.1|EH616558	499	6	29	2.75855	15.2883	2.47045	Up	-	GO:0008171//O-methyltransferase activity	-	unnamed protein product [Vitis vinifera]
gnl|UG|Nta#S45475383	931	10	47	2.46423	13.2804	2.43009	Up	GO:0009536//plastid	GO:0015922	GO:0019359	unnamed protein product [Vitis vinifera]
gi|190869317|gb|FG161029.1|FG161029	865	11	51	2.91748	15.5102	2.41042	Up	-	-	-	unnamed protein product [Vitis vinifera]
gi|190789010|gb|FG134399.1|FG134399	833	22	101	6.0591	31.8962	2.39621	Up	-	GO:0005488//binding	GO:0006305;GO:0016458//gene silencing	unnamed protein product [Vitis vinifera]
gi|92030913|gb|EB442618.1|EB442618	702	29	133	9.47745	49.8399	2.39473	Up	GO:0031410//cytoplasmic vesicle	GO:0016787//hydrolase activity;GO:0043167//ion binding	GO:0044238//primary metabolic process	unnamed protein product [Vitis vinifera]
gi|224699888|gb|FG622788.1|FG622788	619	23	105	8.52448	44.6233	2.38811	Up	-	GO:0070567	GO:0046470//phosphatidylcholine metabolic process	unnamed protein product [Vitis vinifera]
gnl|UG|Nta#S45495883	921	38	173	9.46574	49.4139	2.38413	Up	GO:0031410//cytoplasmic vesicle	GO:0043167//ion binding;GO:0008422//beta-glucosidase activity	GO:0044238//primary metabolic process	unnamed protein product [Vitis vinifera]
gi|190823580|gb|FG187032.1|FG187032	744	32	145	9.86751	51.2693	2.37734	Up	-	-	-	unnamed protein product [Vitis vinifera]
gnl|UG|Nta#S52717505	644	71	321	25.2932	131.124	2.37411	Up	GO:0043231//intracellular membrane-bounded organelle	GO:0046872//metal ion binding;GO:0005515//protein binding	GO:0044267//cellular protein metabolic process	unnamed protein product [Vitis vinifera]
gi|123219186|gb|EH619652.1|EH619652	825	6	27	1.66851	8.60939	2.36735	Up	-	-	-	unnamed protein product [Vitis vinifera]
gi|224701962|gb|FG631277.1|FG631277	615	51	229	19.025	97.9542	2.36421	Up	-	GO:0035251//UDP-glucosyltransferase activity;GO:0019203//carbohydrate phosphatase activity	GO:0009756//carbohydrate mediated signaling;GO:0005991//trehalose metabolic process;GO:0007275//multicellular organismal development;GO:0042546//cell wall biogenesis;GO:0003006//reproductive developmental process	unnamed protein product [Vitis vinifera]
gi|156670721|gb|AM798955.1|AM798955	462	19	85	9.43501	48.3994	2.35889	Up	GO:0044425//membrane part	GO:0004872//receptor activity;GO:0016462//pyrophosphatase activity;GO:0032559//adenyl ribonucleotide binding	GO:0006952//defense response;GO:0023060;GO:0012501//programmed cell death	unnamed protein product [Vitis vinifera]
gi|156667619|gb|AM806021.1|AM806021	466	13	58	6.40012	32.742	2.35497	Up	-	-	-	unnamed protein product [Vitis vinifera]
gnl|UG|Nta#S33536969	785	252	1118	73.6481	374.658	2.34685	Up	GO:0044424//intracellular part	GO:0016829//lyase activity	GO:0009404//toxin metabolic process	unnamed protein product [Vitis vinifera]
gi|32876981|gb|BP134096.1|BP134096	586	14	62	5.48101	27.8328	2.34427	Up	GO:0043231//intracellular membrane-bounded organelle	-	-	unnamed protein product [Vitis vinifera]
gi|190744146|gb|FG146885.1|FG146885	883	24	106	6.23564	31.5797	2.34039	Up	-	-	-	unnamed protein product [Vitis vinifera]
gnl|UG|Nta#S33555619	922	112	494	27.8688	140.948	2.33844	Up	GO:0043231//intracellular membrane-bounded organelle	-	GO:0034728	unnamed protein product [Vitis vinifera]
gi|156690171|gb|AM825826.1|AM825826	565	16	70	6.49684	32.5921	2.32671	Up	GO:0031224//intrinsic to membrane	GO:0004702//receptor signaling protein serine/threonine kinase activity;GO:0016628//oxidoreductase activity, acting on the CH-CH group of donors, NAD or NADP as acceptor;GO:0032559//adenyl ribonucleotide binding	GO:0006468//protein amino acid phosphorylation;GO:0007167//enzyme linked receptor protein signaling pathway	unnamed protein product [Vitis vinifera]
gi|156677949|gb|AM829403.1|AM829403	511	7	30	3.14273	15.4441	2.29696	Up	-	-	-	unnamed protein product [Vitis vinifera]
gi|224704644|gb|FG630406.1|FG630406	351	8	34	5.22894	25.4821	2.28489	Up	GO:0044464//cell part	GO:0015291//secondary active transmembrane transporter activity	GO:0015893//drug transport	unnamed protein product [Vitis vinifera]
gi|190767194|gb|FG191823.1|FG191823	733	9	38	2.81688	13.6377	2.27543	Up	-	-	-	unnamed protein product [Vitis vinifera]
gi|254605203|gb|FS389494.1|FS389494	501	14	59	6.41093	30.9797	2.27272	Up	-	-	-	unnamed protein product [Vitis vinifera]
gnl|UG|Nta#S33571624	961	14	58	3.34222	15.877	2.24806	Up	-	GO:0016741//transferase activity, transferring one-carbon groups	-	unnamed protein product [Vitis vinifera]
gi|190823892|gb|FG161908.1|FG161908	930	24	99	5.92051	28.0037	2.24182	Up	-	-	-	unnamed protein product [Vitis vinifera]
gi|254632244|gb|FS421058.1|FS421058	581	9	37	3.55383	16.7528	2.23696	Up	GO:0031410//cytoplasmic vesicle	-	-	unnamed protein product [Vitis vinifera]
gnl|UG|Nta#S45470710	933	40	164	9.83578	46.2408	2.23305	Up	GO:0043231//intracellular membrane-bounded organelle	GO:0003824//catalytic activity	-	unnamed protein product [Vitis vinifera]
gnl|UG|Nta#S45499894	876	32	131	8.38063	39.3396	2.23085	Up	-	GO:0004674//protein serine/threonine kinase activity;GO:0032559//adenyl ribonucleotide binding	GO:0006464//protein modification process	unnamed protein product [Vitis vinifera]
gnl|UG|Nta#S36362569	594	34	139	13.1318	61.5589	2.22891	Up	GO:0043231//intracellular membrane-bounded organelle	GO:0004091//carboxylesterase activity	GO:0044238//primary metabolic process	unnamed protein product [Vitis vinifera]
gnl|UG|Nta#S45438480	810	37	151	10.4797	49.0405	2.22638	Up	GO:0032991//macromolecular complex;GO:0043231//intracellular membrane-bounded organelle	GO:0046914//transition metal ion binding;GO:0003723//RNA binding	-	unnamed protein product [Vitis vinifera]
gi|224699747|gb|FG623451.1|FG623451	640	28	114	10.0371	46.8584	2.22296	Up	-	GO:0016462//pyrophosphatase activity;GO:0032559//adenyl ribonucleotide binding	-	unnamed protein product [Vitis vinifera]
gi|156690600|gb|AM813931.1|AM813931	491	71	285	33.1747	152.695	2.2025	Up	-	-	-	unnamed protein product [Vitis vinifera]
gi|83421906|gb|DW003900.1|DW003900	662	8	32	2.77244	12.7161	2.19743	Up	GO:0019897//extrinsic to plasma membrane;GO:0031981//nuclear lumen	-	GO:0016192//vesicle-mediated transport	unnamed protein product [Vitis vinifera]
gi|224701082|gb|FG627105.1|FG627105	557	18	72	7.41392	34.0048	2.19743	Up	-	GO:0005488//binding	GO:0006305;GO:0016458//gene silencing	unnamed protein product [Vitis vinifera]
gnl|UG|Nta#S45435946	761	7	28	2.1103	9.67912	2.19743	Up	-	-	-	unnamed protein product [Vitis vinifera]
gi|92029193|gb|EB440898.1|EB440898	841	25	98	6.81985	30.6544	2.16828	Up	-	-	-	unnamed protein product [Vitis vinifera]
gi|156646726|gb|AM843149.1|AM843149	451	11	43	5.5956	25.0816	2.16426	Up	-	-	-	unnamed protein product [Vitis vinifera]
gnl|UG|Nta#S45490201	925	11	43	2.72823	12.229	2.16426	Up	-	-	-	unnamed protein product [Vitis vinifera]
gi|190869038|gb|FG197257.1|FG197257	791	10	39	2.90037	12.9703	2.1609	Up	GO:0044464//cell part	-	-	unnamed protein product [Vitis vinifera]
gnl|UG|Nta#S33536585	880	182	708	47.4481	211.648	2.15724	Up	-	-	-	unnamed protein product [Vitis vinifera]
gi|94325764|gb|EB679366.1|EB679366	835	41	159	11.2649	50.0926	2.15276	Up	-	GO:0004702//receptor signaling protein serine/threonine kinase activity;GO:0032559//adenyl ribonucleotide binding	GO:0006464//protein modification process	unnamed protein product [Vitis vinifera]
gnl|UG|Nta#S45462851	907	37	143	9.3589	41.4755	2.14785	Up	-	GO:0004672//protein kinase activity;GO:0000166//nucleotide binding	-	unnamed protein product [Vitis vinifera]
gi|254654740|gb|FS427281.1|FS427281	519	7	27	3.09429	13.6855	2.14496	Up	-	-	-	unnamed protein product [Vitis vinifera]
gi|156706205|gb|AM793509.1|AM793509	511	19	73	8.53028	37.5807	2.13933	Up	-	GO:0016803;GO:0046914//transition metal ion binding;GO:0070011//peptidase activity, acting on L-amino acid peptides	GO:0019538//protein metabolic process;GO:0006691//leukotriene metabolic process	unnamed protein product [Vitis vinifera]
gnl|UG|Nta#S45471296	891	12	46	3.08983	13.5813	2.13603	Up	-	-	-	unnamed protein product [Vitis vinifera]
gnl|UG|Nta#S33564747	852	18	69	4.84689	21.3045	2.13603	Up	-	-	-	unnamed protein product [Vitis vinifera]
gnl|UG|Nta#S45523606	754	20	76	6.0854	26.5158	2.12343	Up	-	GO:0005488//binding	-	unnamed protein product [Vitis vinifera]
gi|224700311|gb|FG621837.1|FG621837	430	10	38	5.33534	23.2476	2.12343	Up	GO:0043231//intracellular membrane-bounded organelle	GO:0004871//signal transducer activity;GO:0004721//phosphoprotein phosphatase activity;GO:0004672//protein kinase activity	GO:0006464//protein modification process;GO:0023014;GO:0006796//phosphate metabolic process	unnamed protein product [Vitis vinifera]
gi|123211919|gb|EH617014.1|EH617014	765	125	474	37.4869	162.997	2.12039	Up	GO:0044424//intracellular part	GO:0016829//lyase activity	GO:0009404//toxin metabolic process	unnamed protein product [Vitis vinifera]
gnl|UG|Nta#S36359823	516	86	326	38.2366	166.2	2.11989	Up	GO:0044464//cell part	GO:0016787//hydrolase activity;GO:0043167//ion binding	GO:0044238//primary metabolic process	unnamed protein product [Vitis vinifera]
gi|190828737|gb|FG147337.1|FG147337	875	17	64	4.4573	19.2413	2.10997	Up	-	-	-	unnamed protein product [Vitis vinifera]
gi|190845023|gb|FG189974.1|FG189974	725	12	45	3.79729	16.3282	2.10432	Up	GO:0031410//cytoplasmic vesicle	-	-	unnamed protein product [Vitis vinifera]
gi|92015483|gb|EB428128.1|EB428128	810	30	112	8.49702	36.3744	2.09789	Up	GO:0009536//plastid	GO:0016868//intramolecular transferase activity, phosphotransferases	GO:0044238//primary metabolic process	unnamed protein product [Vitis vinifera]
gi|83421740|gb|DW003734.1|DW003734	572	15	56	6.01625	25.7546	2.09789	Up	GO:0019866//organelle inner membrane;GO:0031224//intrinsic to membrane	-	GO:0006810//transport	unnamed protein product [Vitis vinifera]
gi|32879140|gb|BP136255.1|BP136255	380	11	41	6.64109	28.3833	2.09555	Up	GO:0016020//membrane	GO:0004672//protein kinase activity;GO:0000166//nucleotide binding	GO:0008152//metabolic process	unnamed protein product [Vitis vinifera]
gi|156672645|gb|AM789468.1|AM789468	479	10	37	4.78955	20.3202	2.08495	Up	GO:0044424//intracellular part	GO:0008135//translation factor activity, nucleic acid binding	GO:0034660;GO:0019827//stem cell maintenance;GO:0048827//phyllome development	unnamed protein product [Vitis vinifera]
gi|92022394|gb|EB434099.1|EB434099	510	9	33	4.04858	17.0218	2.0719	Up	GO:0043231//intracellular membrane-bounded organelle;GO:0016020//membrane	-	-	unnamed protein product [Vitis vinifera]
gi|190812964|gb|FG144642.1|FG144642	884	14	51	3.63334	15.1768	2.0625	Up	GO:0000785//chromatin	GO:0017111//nucleoside-triphosphatase activity	GO:0009292//genetic transfer;GO:0032196//transposition;GO:0006342//chromatin silencing	unnamed protein product [Vitis vinifera]
gi|32890628|gb|BP137038.1|BP137038	681	8	29	2.69509	11.2025	2.05541	Up	GO:0043231//intracellular membrane-bounded organelle	-	-	unnamed protein product [Vitis vinifera]
gnl|UG|Nta#S45521869	816	24	87	6.74764	28.0473	2.05541	Up	-	GO:0008171//O-methyltransferase activity	-	unnamed protein product [Vitis vinifera]
gi|254663424|gb|FS399340.1|FS399340	537	15	54	6.40837	26.4534	2.04543	Up	-	-	-	unnamed protein product [Vitis vinifera]
gi|254652635|gb|FS426647.1|FS426647	411	15	54	8.37298	34.5633	2.04543	Up	-	GO:0017111//nucleoside-triphosphatase activity;GO:0032561//guanyl ribonucleotide binding;GO:0008135//translation factor activity, nucleic acid binding	-	unnamed protein product [Vitis vinifera]
gi|156705415|gb|AM790253.1|AM790253	576	37	132	14.737	60.2857	2.03237	Up	-	-	-	unnamed protein product [Vitis vinifera]
gi|32890020|gb|BP136430.1|BP136430	448	9	32	4.60888	18.7903	2.0275	Up	-	-	-	unnamed protein product [Vitis vinifera]
gi|156690244|gb|AM825899.1|AM825899	563	11	39	4.48244	18.223	2.0234	Up	-	GO:0031420;GO:0016301//kinase activity	GO:0006007//glucose catabolic process	unnamed protein product [Vitis vinifera]
gnl|UG|Nta#S33528907	943	279	985	67.8771	274.781	2.01729	Up	GO:0031410//cytoplasmic vesicle	-	-	unnamed protein product [Vitis vinifera]
gi|32877234|gb|BP134349.1|BP134349	646	12	42	4.26166	17.1033	2.00478	Up	GO:0043231//intracellular membrane-bounded organelle	GO:0003676//nucleic acid binding	GO:0010468//regulation of gene expression;GO:0006351//transcription, DNA-dependent	unnamed protein product [Vitis vinifera]
gi|190799765|gb|FG145837.1|FG145837	831	21	73	5.79761	23.1092	1.99494	Up	-	-	-	unnamed protein product [Vitis vinifera]
gi|76868058|gb|DV159051.1|DV159051	862	74	257	19.695	78.4311	1.9936	Up	GO:0009536//plastid	GO:0016868//intramolecular transferase activity, phosphotransferases	GO:0044238//primary metabolic process	unnamed protein product [Vitis vinifera]
gi|190823477|gb|FG155402.1|FG155402	850	30	104	8.09716	32.1867	1.99098	Up	-	-	-	unnamed protein product [Vitis vinifera]
gi|190738427|gb|FG182379.1|FG182379	695	79	270	26.0779	102.198	1.97046	Up	GO:0009536//plastid	GO:0004553//hydrolase activity, hydrolyzing O-glycosyl compounds	GO:0008152//metabolic process	unnamed protein product [Vitis vinifera]
gi|94325663|gb|EB679265.1|EB679265	857	17	58	4.55091	17.8037	1.96795	Up	GO:0044464//cell part	GO:0015291//secondary active transmembrane transporter activity	GO:0015893//drug transport	unnamed protein product [Vitis vinifera]
gi|190829752|gb|FG187335.1|FG187335	785	27	92	7.89087	30.8305	1.9661	Up	GO:0016020//membrane	GO:0004674//protein serine/threonine kinase activity;GO:0000166//nucleotide binding	GO:0009987//cellular process	unnamed protein product [Vitis vinifera]
gi|190762363|gb|FG132871.1|FG132871	864	10	34	2.65532	10.3521	1.96296	Up	-	GO:0046914//transition metal ion binding;GO:0003676//nucleic acid binding	GO:0010468//regulation of gene expression	unnamed protein product [Vitis vinifera]
gnl|UG|Nta#S52725857	617	15	51	5.57746	21.7444	1.96296	Up	-	GO:0005506//iron ion binding;GO:0003824//catalytic activity;GO:0016209//antioxidant activity	GO:0008152//metabolic process;GO:0006950//response to stress	unnamed protein product [Vitis vinifera]
gi|92031661|gb|EB443366.1|EB443366	542	18	61	7.6191	29.6069	1.95824	Up	-	GO:0004702//receptor signaling protein serine/threonine kinase activity;GO:0032559//adenyl ribonucleotide binding	GO:0006464//protein modification process	unnamed protein product [Vitis vinifera]
gi|156658949|gb|AM815174.1|AM815174	357	29	98	18.6363	72.2139	1.95416	Up	-	-	-	unnamed protein product [Vitis vinifera]
gi|92034519|gb|EB446224.1|EB446224	438	56	189	29.3322	113.514	1.95232	Up	GO:0055029//nuclear DNA-directed RNA polymerase complex;GO:0044451//nucleoplasm part	GO:0005488//binding;GO:0034062//RNA polymerase activity	GO:0006305;GO:0016246//RNA interference	unnamed protein product [Vitis vinifera]
gi|190824155|gb|FG139468.1|FG139468	854	56	189	15.0439	58.2193	1.95232	Up	GO:0031224//intrinsic to membrane;GO:0031090//organelle membrane;GO:0005773//vacuole	GO:0017111//nucleoside-triphosphatase activity;GO:0016628//oxidoreductase activity, acting on the CH-CH group of donors, NAD or NADP as acceptor;GO:0015405//P-P-bond-hydrolysis-driven transmembrane transporter activity;GO:0004888//transmembrane receptor activity;GO:0032559//adenyl ribonucleotide binding	GO:0006810//transport;GO:0006875//cellular metal ion homeostasis;GO:0006970//response to osmotic stress;GO:0008152//metabolic process	unnamed protein product [Vitis vinifera]
gi|254608617|gb|FS410141.1|FS410141	584	11	37	4.32126	16.6668	1.94745	Up	-	-	-	unnamed protein product [Vitis vinifera]
gnl|UG|Nta#S45494591	877	42	140	10.987	41.9944	1.93439	Up	GO:0044464//cell part	GO:0015098//molybdate ion transmembrane transporter activity;GO:0017111//nucleoside-triphosphatase activity;GO:0032559//adenyl ribonucleotide binding	-	unnamed protein product [Vitis vinifera]
gi|190875406|gb|FG138673.1|FG138673	919	36	120	8.98706	34.3501	1.93439	Up	-	-	-	unnamed protein product [Vitis vinifera]
gi|190725204|gb|FG191444.1|FG191444	765	16	53	4.79832	18.2254	1.92535	Up	GO:0016020//membrane	GO:0004672//protein kinase activity;GO:0032559//adenyl ribonucleotide binding	GO:0006464//protein modification process	unnamed protein product [Vitis vinifera]
gnl|UG|Nta#S33570326	981	26	86	6.08044	23.0617	1.92325	Up	GO:0043231//intracellular membrane-bounded organelle	GO:0003824//catalytic activity	-	unnamed protein product [Vitis vinifera]
gnl|UG|Nta#S33571432	964	17	56	4.04578	15.2818	1.91732	Up	-	-	-	unnamed protein product [Vitis vinifera]
gi|309374449|gb|HO842452.1|HO842452	361	24	79	15.2523	57.5682	1.91625	Up	GO:0043234//protein complex;GO:0009526//plastid envelope;GO:0030894	-	GO:0006259//DNA metabolic process;GO:0007059//chromosome segregation	unnamed protein product [Vitis vinifera]
gnl|UG|Nta#S33528833	921	60	197	14.9459	56.269	1.91259	Up	-	GO:0070567	GO:0008152//metabolic process	unnamed protein product [Vitis vinifera]
gi|190762515|gb|FG195839.1|FG195839	693	18	59	5.95895	22.3966	1.91015	Up	-	GO:0046914//transition metal ion binding	-	unnamed protein product [Vitis vinifera]
gi|156679619|gb|AM833406.1|AM833406	579	11	36	4.35858	16.3564	1.90792	Up	GO:0044464//cell part	GO:0015405//P-P-bond-hydrolysis-driven transmembrane transporter activity;GO:0015604//phosphonate transmembrane transporter activity;GO:0017111//nucleoside-triphosphatase activity;GO:0032559//adenyl ribonucleotide binding	-	unnamed protein product [Vitis vinifera]
gi|32872653|gb|BP129768.1|BP129768	680	44	144	14.8448	55.7078	1.90792	Up	GO:0000785//chromatin	GO:0017111//nucleoside-triphosphatase activity;GO:0003676//nucleic acid binding;GO:0032559//adenyl ribonucleotide binding	GO:0009292//genetic transfer;GO:0032196//transposition;GO:0006342//chromatin silencing	unnamed protein product [Vitis vinifera]
gnl|UG|Nta#S33531938	881	33	108	8.59347	32.2486	1.90792	Up	-	GO:0003824//catalytic activity	GO:0006281//DNA repair	unnamed protein product [Vitis vinifera]
gnl|UG|Nta#S33560590	839	44	143	12.0315	44.837	1.89787	Up	GO:0031224//intrinsic to membrane	GO:0046872//metal ion binding	GO:0006810//transport	unnamed protein product [Vitis vinifera]
gnl|UG|Nta#S45481349	815	41	133	11.5414	42.9296	1.89516	Up	GO:0016020//membrane	GO:0004674//protein serine/threonine kinase activity;GO:0032559//adenyl ribonucleotide binding	GO:0006464//protein modification process	unnamed protein product [Vitis vinifera]
gi|190737845|gb|FG182349.1|FG182349	740	33	107	10.2309	38.0377	1.8945	Up	-	GO:0005488//binding;GO:0016740//transferase activity	GO:0009987//cellular process	unnamed protein product [Vitis vinifera]
gi|190788778|gb|FG164638.1|FG164638	832	49	158	13.5115	49.957	1.8865	Up	-	GO:0003676//nucleic acid binding;GO:0004518//nuclease activity	GO:0006259//DNA metabolic process	unnamed protein product [Vitis vinifera]
gnl|UG|Nta#S45484412	803	36	116	10.2853	38.0019	1.88549	Up	-	GO:0005488//binding	GO:0006305;GO:0016458//gene silencing	unnamed protein product [Vitis vinifera]
gnl|UG|Nta#S33576535	251	10	32	9.14022	33.5381	1.8755	Up	-	-	-	unnamed protein product [Vitis vinifera]
gnl|UG|Nta#S45498672	890	10	32	2.57775	9.45851	1.8755	Up	GO:0043231//intracellular membrane-bounded organelle;GO:0033279	GO:0005198//structural molecule activity	GO:0010467//gene expression	unnamed protein product [Vitis vinifera]
gi|190139569|gb|FG635909.1|FG635909	749	46	147	14.0899	51.6295	1.87354	Up	GO:0005576//extracellular region	GO:0004175//endopeptidase activity	GO:0019538//protein metabolic process	unnamed protein product [Vitis vinifera]
gnl|UG|Nta#S45463634	922	59	188	14.6809	53.6401	1.86938	Up	-	-	-	unnamed protein product [Vitis vinifera]
gi|190772509|gb|FG156239.1|FG156239	885	22	70	5.70309	20.8074	1.86728	Up	-	-	-	unnamed protein product [Vitis vinifera]
gnl|UG|Nta#S45489502	881	29	92	7.55184	27.471	1.86301	Up	GO:0009536//plastid	GO:0008080//N-acetyltransferase activity	GO:0006525//arginine metabolic process	unnamed protein product [Vitis vinifera]
gnl|UG|Nta#S45496392	792	19	60	5.50375	19.9292	1.85639	Up	GO:0016020//membrane	-	-	unnamed protein product [Vitis vinifera]
gi|190741267|gb|FG200750.1|FG200750	748	19	60	5.8275	21.1015	1.85639	Up	GO:0044464//cell part	-	GO:0006810//transport	unnamed protein product [Vitis vinifera]
gnl|UG|Nta#S45486339	933	71	224	17.4585	63.1581	1.85504	Up	-	GO:0003824//catalytic activity	-	unnamed protein product [Vitis vinifera]
gi|190786440|gb|FG169699.1|FG169699	871	21	66	5.53136	19.9337	1.84951	Up	-	GO:0016491//oxidoreductase activity;GO:0004672//protein kinase activity;GO:0032559//adenyl ribonucleotide binding	GO:0006464//protein modification process;GO:0007167//enzyme linked receptor protein signaling pathway	unnamed protein product [Vitis vinifera]
gnl|UG|Nta#S45502909	788	39	122	11.3545	40.7283	1.84276	Up	GO:0043231//intracellular membrane-bounded organelle;GO:0016020//membrane	GO:0016491//oxidoreductase activity	GO:0015698//inorganic anion transport;GO:0048193//Golgi vesicle transport;GO:0009267//cellular response to starvation	unnamed protein product [Vitis vinifera]
gi|190869517|gb|FG182288.1|FG182288	707	33	102	10.7084	37.9528	1.82546	Up	GO:0043231//intracellular membrane-bounded organelle	GO:0035251//UDP-glucosyltransferase activity	GO:0006464//protein modification process	unnamed protein product [Vitis vinifera]
gi|311121215|gb|HS081558.1|HS081558	416	12	37	6.61787	23.3976	1.82192	Up	-	GO:0005488//binding	-	unnamed protein product [Vitis vinifera]
gnl|UG|Nta#S45496039	920	26	80	6.4836	22.8752	1.81892	Up	GO:0043231//intracellular membrane-bounded organelle;GO:0016020//membrane	GO:0016491//oxidoreductase activity;GO:0005402	GO:0006810//transport	unnamed protein product [Vitis vinifera]
gi|190724733|gb|FG155334.1|FG155334	934	17	52	4.17573	14.646	1.81041	Up	-	-	-	unnamed protein product [Vitis vinifera]
gnl|UG|Nta#S45492555	895	52	159	13.3294	46.7344	1.80987	Up	GO:0043231//intracellular membrane-bounded organelle	-	-	unnamed protein product [Vitis vinifera]
gi|92032391|gb|EB444096.1|EB444096	711	35	107	11.2935	39.5892	1.80961	Up	-	-	-	unnamed protein product [Vitis vinifera]
gnl|UG|Nta#S45475460	901	73	222	18.5878	64.8173	1.80202	Up	GO:0009536//plastid	GO:0005488//binding;GO:0015926//glucosidase activity	GO:0044238//primary metabolic process	unnamed protein product [Vitis vinifera]
gi|92010977|gb|EB424708.1|EB424708	881	221	670	57.5502	200.061	1.79754	Up	-	GO:0004312//fatty acid synthase activity	GO:0006631//fatty acid metabolic process	unnamed protein product [Vitis vinifera]
gi|309375444|gb|HO844221.1|HO844221	637	73	220	26.2914	90.8544	1.78896	Up	GO:0009536//plastid	GO:0005488//binding;GO:0015926//glucosidase activity	GO:0044238//primary metabolic process	unnamed protein product [Vitis vinifera]
gi|92036626|gb|EB448331.1|EB448331	510	14	42	6.29779	21.6642	1.78239	Up	-	GO:0016788//hydrolase activity, acting on ester bonds	-	unnamed protein product [Vitis vinifera]
gi|254662232|gb|FS434891.1|FS434891	393	20	60	11.6753	40.1626	1.78239	Up	GO:0031967;GO:0043231//intracellular membrane-bounded organelle	GO:0030580//quinone cofactor methyltransferase activity;GO:0010420//polyprenyldihydroxybenzoate methyltransferase activity;GO:0008171//O-methyltransferase activity	GO:0006743//ubiquinone metabolic process	unnamed protein product [Vitis vinifera]
gnl|UG|Nta#S45517263	757	12	36	3.63677	12.5103	1.78239	Up	-	GO:0032559//adenyl ribonucleotide binding;GO:0003690//double-stranded DNA binding	GO:0006281//DNA repair	unnamed protein product [Vitis vinifera]
gi|190740505|gb|FG160508.1|FG160508	904	19	57	4.82187	16.587	1.78239	Up	-	GO:0005515//protein binding	GO:0044267//cellular protein metabolic process	unnamed protein product [Vitis vinifera]
gnl|UG|Nta#S45503815	825	35	104	9.73295	33.1621	1.76859	Up	-	GO:0046872//metal ion binding	-	unnamed protein product [Vitis vinifera]
gi|156673472|gb|AM787068.1|AM787068	428	27	80	14.4727	49.171	1.76447	Up	-	-	-	unnamed protein product [Vitis vinifera]
gi|83421505|gb|DW003499.1|DW003499	604	22	65	8.35634	28.31	1.76037	Up	-	-	-	unnamed protein product [Vitis vinifera]
gi|306412267|gb|HO664019.1|HO664019	943	22	65	5.35231	18.1328	1.76037	Up	GO:0043231//intracellular membrane-bounded organelle	GO:0003676//nucleic acid binding;GO:0009041//uridylate kinase activity	GO:0006220//pyrimidine nucleotide metabolic process;GO:0006520//cellular amino acid metabolic process	unnamed protein product [Vitis vinifera]
gi|156649741|gb|AM848325.1|AM848325	567	17	50	6.87854	23.198	1.75382	Up	-	GO:0042625//ATPase activity, coupled to transmembrane movement of ions;GO:0000166//nucleotide binding	-	unnamed protein product [Vitis vinifera]
gnl|UG|Nta#S33540010	799	49	144	14.0695	47.4109	1.75264	Up	-	GO:0004672//protein kinase activity;GO:0016628//oxidoreductase activity, acting on the CH-CH group of donors, NAD or NADP as acceptor;GO:0032559//adenyl ribonucleotide binding	GO:0006464//protein modification process;GO:0007167//enzyme linked receptor protein signaling pathway	unnamed protein product [Vitis vinifera]
gnl|UG|Nta#S45477650	898	29	85	7.40887	24.9003	1.74884	Up	-	GO:0004672//protein kinase activity;GO:0032559//adenyl ribonucleotide binding	GO:0006464//protein modification process	unnamed protein product [Vitis vinifera]
gnl|UG|Nta#S45475875	888	14	41	3.61698	12.146	1.74763	Up	GO:0016020//membrane	-	-	unnamed protein product [Vitis vinifera]
gi|254641192|gb|FS433705.1|FS433705	632	28	82	10.1642	34.1318	1.74763	Up	-	GO:0003676//nucleic acid binding;GO:0046914//transition metal ion binding	-	unnamed protein product [Vitis vinifera]
gi|254617976|gb|FS436418.1|FS436418	575	14	41	5.58587	18.7577	1.74763	Up	-	-	-	unnamed protein product [Vitis vinifera]
gi|190789222|gb|FG185071.1|FG185071	729	12	35	3.77645	12.63	1.74175	Up	-	GO:0016832//aldehyde-lyase activity;GO:0046914//transition metal ion binding;GO:0016616//oxidoreductase activity, acting on the CH-OH group of donors, NAD or NADP as acceptor;GO:0048037//cofactor binding	GO:0006007//glucose catabolic process;GO:0009081//branched chain family amino acid metabolic process	unnamed protein product [Vitis vinifera]
gi|224697817|gb|FG625447.1|FG625447	500	65	189	29.8246	99.4385	1.7373	Up	GO:0009536//plastid	-	-	unnamed protein product [Vitis vinifera]
gi|190805820|gb|FG139132.1|FG139132	880	19	55	4.95338	16.4415	1.73086	Up	GO:0043231//intracellular membrane-bounded organelle	-	-	unnamed protein product [Vitis vinifera]
gi|92037956|gb|EB449661.1|EB449661	885	19	55	4.92539	16.3487	1.73086	Up	GO:0009536//plastid	GO:0016616//oxidoreductase activity, acting on the CH-OH group of donors, NAD or NADP as acceptor;GO:0031406//carboxylic acid binding;GO:0032559//adenyl ribonucleotide binding	GO:0009553//embryo sac development;GO:0006563//L-serine metabolic process	unnamed protein product [Vitis vinifera]
gi|94330079|gb|EB683681.1|EB683681	572	40	115	16.0433	52.8889	1.72099	Up	GO:0016020//membrane	GO:0005488//binding	-	unnamed protein product [Vitis vinifera]
gnl|UG|Nta#S45519600	564	25	71	10.1693	33.1163	1.70332	Up	-	-	-	unnamed protein product [Vitis vinifera]
gi|83420397|gb|DW002391.1|DW002391	608	17	48	6.41469	20.7683	1.69493	Up	-	-	-	unnamed protein product [Vitis vinifera]
gi|156660769|gb|AM829070.1|AM829070	548	22	62	9.21028	29.7628	1.69219	Up	GO:0016020//membrane	GO:0005515//protein binding	-	unnamed protein product [Vitis vinifera]
gnl|UG|Nta#S45488353	922	49	138	12.1926	39.3741	1.69124	Up	GO:0016020//membrane;GO:0044444//cytoplasmic part;GO:0043231//intracellular membrane-bounded organelle	-	-	unnamed protein product [Vitis vinifera]
gi|190730122|gb|FG194752.1|FG194752	742	21	59	6.49301	20.9176	1.68775	Up	GO:0016020//membrane;GO:0009534//chloroplast thylakoid	-	-	unnamed protein product [Vitis vinifera]
gnl|UG|Nta#S45499319	895	15	42	3.84502	12.3449	1.68286	Up	GO:0044464//cell part	-	GO:0006810//transport	unnamed protein product [Vitis vinifera]
gi|311122377|gb|HS082304.1|HS082304	646	15	42	5.32708	17.1033	1.68286	Up	GO:0043231//intracellular membrane-bounded organelle;GO:0031224//intrinsic to membrane	GO:0046873//metal ion transmembrane transporter activity;GO:0005451//monovalent cation:hydrogen antiporter activity	GO:0030001//metal ion transport	unnamed protein product [Vitis vinifera]
gnl|UG|Nta#S33531315	846	138	384	37.4231	119.405	1.67387	Up	GO:0009536//plastid	GO:0005488//binding;GO:0015926//glucosidase activity	GO:0044238//primary metabolic process	unnamed protein product [Vitis vinifera]
gnl|UG|Nta#S45437951	804	18	50	5.13626	16.3598	1.67136	Up	GO:0044464//cell part	GO:0046914//transition metal ion binding	-	unnamed protein product [Vitis vinifera]
gnl|UG|Nta#S45527606	759	125	347	37.7832	120.268	1.67044	Up	-	-	GO:0044260;GO:0090304	unnamed protein product [Vitis vinifera]
gnl|UG|Nta#S33569045	928	65	180	16.0693	51.0255	1.66691	Up	-	-	-	unnamed protein product [Vitis vinifera]
gnl|UG|Nta#S33534712	922	43	119	10.6996	33.953	1.66598	Up	GO:0031410//cytoplasmic vesicle	-	-	unnamed protein product [Vitis vinifera]
gnl|UG|Nta#S45469860	922	41	113	10.202	32.2411	1.66006	Up	-	-	-	unnamed protein product [Vitis vinifera]
gi|156650379|gb|AM828496.1|AM828496	400	28	77	16.0594	50.64	1.65686	Up	-	GO:0003899//DNA-directed RNA polymerase activity	GO:0006259//DNA metabolic process	unnamed protein product [Vitis vinifera]
gi|156703632|gb|AM787270.1|AM787270	556	16	44	6.602	20.8181	1.65686	Up	GO:0044464//cell part	GO:0003678//DNA helicase activity;GO:0008026//ATP-dependent helicase activity;GO:0000166//nucleotide binding	GO:0006996//organelle organization;GO:0009409//response to cold;GO:0000725//recombinational repair;GO:0009737//response to abscisic acid stimulus;GO:0065007//biological regulation;GO:0006350//transcription	unnamed protein product [Vitis vinifera]
gnl|UG|Nta#S33560556	867	46	126	12.1722	38.2309	1.65115	Up	-	GO:0005515//protein binding	-	unnamed protein product [Vitis vinifera]
gnl|UG|Nta#S40662875	558	80	219	32.8917	103.246	1.65029	Up	-	-	-	unnamed protein product [Vitis vinifera]
gnl|UG|Nta#S40615629	586	15	41	5.87252	18.4056	1.64809	Up	-	-	-	unnamed protein product [Vitis vinifera]
gi|76868798|gb|DV159791.1|DV159791	799	30	82	8.614	26.9979	1.64809	Up	-	GO:0046914//transition metal ion binding;GO:0016307//phosphatidylinositol phosphate kinase activity;GO:0032559//adenyl ribonucleotide binding	GO:0030384//phosphoinositide metabolic process;GO:0019538//protein metabolic process	unnamed protein product [Vitis vinifera]
gnl|UG|Nta#S45488133	914	15	41	3.76509	11.8005	1.64809	Up	-	GO:0005488//binding	-	unnamed protein product [Vitis vinifera]
gi|190769579|gb|FG191846.1|FG191846	623	33	90	12.1522	38.0029	1.64489	Up	-	-	-	unnamed protein product [Vitis vinifera]
gi|156641056|gb|AM782659.1|AM782659	553	108	294	44.8053	139.857	1.64221	Up	GO:0031224//intrinsic to membrane;GO:0043231//intracellular membrane-bounded organelle	GO:0046872//metal ion binding	-	unnamed protein product [Vitis vinifera]
gnl|UG|Nta#S45483927	923	14	38	3.47982	10.8304	1.638	Up	GO:0044444//cytoplasmic part	GO:0004871//signal transducer activity;GO:0004674//protein serine/threonine kinase activity;GO:0000166//nucleotide binding	GO:0051707//response to other organism	unnamed protein product [Vitis vinifera]
gnl|UG|Nta#S36357045	815	171	463	48.1359	149.447	1.63445	Up	-	GO:0046914//transition metal ion binding	-	unnamed protein product [Vitis vinifera]
gi|190136360|gb|FG637619.1|FG637619	697	37	100	12.1787	37.7424	1.63183	Up	-	-	-	unnamed protein product [Vitis vinifera]
gi|156681948|gb|AM829719.1|AM829719	479	50	135	23.9478	74.1414	1.63039	Up	-	-	-	unnamed protein product [Vitis vinifera]
gnl|UG|Nta#S33554634	855	56	151	15.0263	46.4594	1.62848	Up	-	-	-	unnamed protein product [Vitis vinifera]
gi|156696696|gb|AM810599.1|AM810599	509	16	43	7.21162	22.2235	1.62369	Up	GO:0044424//intracellular part	GO:0004553//hydrolase activity, hydrolyzing O-glycosyl compounds;GO:0043167//ion binding	GO:0044238//primary metabolic process	unnamed protein product [Vitis vinifera]
gi|156664195|gb|AM820864.1|AM820864	508	32	86	14.4516	44.5346	1.62369	Up	-	-	-	unnamed protein product [Vitis vinifera]
gi|190731585|gb|FG197985.1|FG197985	755	54	145	16.4088	50.5224	1.62245	Up	GO:0005618//cell wall	GO:0030234//enzyme regulator activity;GO:0004091//carboxylesterase activity	GO:0071555;GO:0045229//external encapsulating structure organization	unnamed protein product [Vitis vinifera]
gnl|UG|Nta#S33569108	941	28	75	6.82651	20.9669	1.61889	Up	-	GO:0018271//biotin-protein ligase activity	GO:0043412	unnamed protein product [Vitis vinifera]
gnl|UG|Nta#S40638720	540	74	198	31.439	96.4571	1.61733	Up	-	-	-	unnamed protein product [Vitis vinifera]
gnl|UG|Nta#S52717935	560	40	107	16.3871	50.2642	1.61697	Up	-	GO:0005506//iron ion binding;GO:0003824//catalytic activity;GO:0016209//antioxidant activity	GO:0008152//metabolic process;GO:0006950//response to stress	unnamed protein product [Vitis vinifera]
gi|224704410|gb|FG630528.1|FG630528	522	132	352	58.0142	177.392	1.61247	Up	-	-	-	unnamed protein product [Vitis vinifera]
gnl|UG|Nta#S45474862	889	30	80	7.74194	23.6729	1.61247	Up	GO:0044464//cell part	-	-	unnamed protein product [Vitis vinifera]
gi|190828584|gb|FG193901.1|FG193901	795	15	40	4.32867	13.236	1.61247	Up	GO:0044444//cytoplasmic part	GO:0004674//protein serine/threonine kinase activity;GO:0032559//adenyl ribonucleotide binding	GO:0033205//cell cycle cytokinesis;GO:0007349//cellularization;GO:0006464//protein modification process	unnamed protein product [Vitis vinifera]
gnl|UG|Nta#S45488052	895	47	125	12.0477	36.7409	1.60862	Up	-	-	-	unnamed protein product [Vitis vinifera]
gnl|UG|Nta#S52733840	536	38	101	16.2648	49.57	1.60771	Up	-	-	-	unnamed protein product [Vitis vinifera]
gnl|UG|Nta#S45502615	760	29	77	8.75417	26.6526	1.60623	Up	GO:0031410//cytoplasmic vesicle	-	GO:0009699//phenylpropanoid biosynthetic process;GO:0006950//response to stress	unnamed protein product [Vitis vinifera]
gnl|UG|Nta#S45499091	912	40	106	10.0623	30.5755	1.60342	Up	-	-	-	unnamed protein product [Vitis vinifera]
gnl|UG|Nta#S52713596	633	33	87	11.9603	36.1558	1.59598	Up	GO:0009536//plastid	GO:0005488//binding;GO:0015926//glucosidase activity	GO:0044238//primary metabolic process	unnamed protein product [Vitis vinifera]
gi|309371880|gb|HO843286.1|HO843286	625	46	121	16.8853	50.9293	1.59273	Up	GO:0043231//intracellular membrane-bounded organelle;GO:0043234//protein complex	-	GO:0006952//defense response;GO:0023033;GO:0009908//flower development;GO:0007602//phototransduction;GO:0009639//response to red or far red light;GO:0010557//positive regulation of macromolecule biosynthetic process	unnamed protein product [Vitis vinifera]
gi|190775085|gb|FG186026.1|FG186026	793	27	71	7.81126	23.5531	1.59229	Up	GO:0009526//plastid envelope;GO:0043234//protein complex	GO:0046914//transition metal ion binding;GO:0016751;GO:0016418;GO:0032559//adenyl ribonucleotide binding	GO:0032787//monocarboxylic acid metabolic process	unnamed protein product [Vitis vinifera]
gnl|UG|Nta#S45487389	851	16	42	4.31341	12.9832	1.58975	Up	-	-	-	unnamed protein product [Vitis vinifera]
gi|254609987|gb|FS405942.1|FS405942	673	21	55	7.15871	21.4986	1.58647	Up	-	-	GO:0010467//gene expression	unnamed protein product [Vitis vinifera]
gi|190785514|gb|FG189840.1|FG189840	719	20	52	6.38163	19.0255	1.57594	Up	-	GO:0016653//oxidoreductase activity, acting on NADH or NADPH, heme protein as acceptor;GO:0046914//transition metal ion binding;GO:0000166//nucleotide binding	GO:0008152//metabolic process	unnamed protein product [Vitis vinifera]
gi|156655652|gb|AM824446.1|AM824446	379	20	52	12.1066	36.0933	1.57594	Up	-	GO:0032559//adenyl ribonucleotide binding;GO:0016772//transferase activity, transferring phosphorus-containing groups	-	unnamed protein product [Vitis vinifera]
gi|311121117|gb|HS081460.1|HS081460	380	22	57	13.2822	39.4597	1.57089	Up	-	-	-	unnamed protein product [Vitis vinifera]
gnl|UG|Nta#S45518770	625	146	378	53.5924	159.102	1.56985	Up	-	-	-	unnamed protein product [Vitis vinifera]
gi|76870354|gb|DV161346.1|DV161346	935	97	251	23.8008	70.6195	1.56906	Up	-	-	-	unnamed protein product [Vitis vinifera]
gi|254643883|gb|FS392710.1|FS392710	542	26	67	11.0054	32.5191	1.56308	Up	GO:0043231//intracellular membrane-bounded organelle	GO:0003676//nucleic acid binding;GO:0032559//adenyl ribonucleotide binding	GO:0006259//DNA metabolic process	unnamed protein product [Vitis vinifera]
gnl|UG|Nta#S33573568	934	42	108	10.3165	30.4186	1.56	Up	-	GO:0003824//catalytic activity	-	unnamed protein product [Vitis vinifera]
gnl|UG|Nta#S33536238	854	46	118	12.3575	36.3485	1.55651	Up	-	GO:0016887//ATPase activity	-	unnamed protein product [Vitis vinifera]
gi|190882741|gb|FG137335.1|FG137335	881	82	210	21.3535	62.7056	1.55412	Up	GO:0031410//cytoplasmic vesicle	-	-	unnamed protein product [Vitis vinifera]
gnl|UG|Nta#S45505474	811	27	69	7.63789	22.3816	1.55107	Up	GO:0031224//intrinsic to membrane	GO:0016759//cellulose synthase activity	GO:0045229//external encapsulating structure organization;GO:0009250//glucan biosynthetic process	unnamed protein product [Vitis vinifera]
gnl|UG|Nta#S45525548	764	42	107	12.6121	36.8428	1.54658	Up	GO:0043231//intracellular membrane-bounded organelle	GO:0016859//cis-trans isomerase activity;GO:0005527//macrolide binding;GO:0005515//protein binding	GO:0006950//response to stress;GO:0044267//cellular protein metabolic process;GO:0010038//response to metal ion	unnamed protein product [Vitis vinifera]
gi|156673396|gb|AM786992.1|AM786992	485	22	56	10.4067	30.3745	1.54535	Up	-	-	-	unnamed protein product [Vitis vinifera]
gi|156681177|gb|AM845853.1|AM845853	544	37	94	15.6039	45.456	1.54256	Up	-	GO:0046914//transition metal ion binding;GO:0016307//phosphatidylinositol phosphate kinase activity;GO:0032559//adenyl ribonucleotide binding	GO:0030384//phosphoinositide metabolic process;GO:0019538//protein metabolic process	unnamed protein product [Vitis vinifera]
gi|254632268|gb|FS421082.1|FS421082	456	21	53	10.5654	30.5755	1.53303	Up	-	GO:0004672//protein kinase activity;GO:0000166//nucleotide binding	-	unnamed protein product [Vitis vinifera]
gnl|UG|Nta#S50825856	593	24	60	9.28511	26.617	1.51936	Up	-	-	GO:0006970//response to osmotic stress	unnamed protein product [Vitis vinifera]
gi|156674019|gb|AM793061.1|AM793061	562	24	60	9.79728	28.0852	1.51936	Up	-	-	-	unnamed protein product [Vitis vinifera]
gi|123221203|gb|EH621471.1|EH621471	864	74	184	19.6494	56.0231	1.51154	Up	GO:0043231//intracellular membrane-bounded organelle	-	-	unnamed protein product [Vitis vinifera]
gi|224697636|gb|FG628016.1|FG628016	386	23	57	13.6701	38.8464	1.50676	Up	-	-	GO:0009987//cellular process	unnamed protein product [Vitis vinifera]
gi|190818140|gb|FG184160.1|FG184160	693	40	99	13.2421	37.5807	1.50486	Up	GO:0043231//intracellular membrane-bounded organelle	GO:0048037//cofactor binding;GO:0016836//hydro-lyase activity	GO:0006568//tryptophan metabolic process	unnamed protein product [Vitis vinifera]
gnl|UG|Nta#S45485476	846	64	157	17.3556	48.8194	1.49205	Up	GO:0043231//intracellular membrane-bounded organelle;GO:0016020//membrane	GO:0015077//monovalent inorganic cation transmembrane transporter activity;GO:0046873//metal ion transmembrane transporter activity;GO:0015299//solute:hydrogen antiporter activity	GO:0006812//cation transport	unnamed protein product [Vitis vinifera]
gi|190799743|gb|FG136795.1|FG136795	848	31	76	8.3868	23.5766	1.49116	Up	-	GO:0032559//adenyl ribonucleotide binding	-	unnamed protein product [Vitis vinifera]
gnl|UG|Nta#S33539834	909	51	125	12.8717	36.175	1.49079	Up	GO:0043231//intracellular membrane-bounded organelle	-	-	unnamed protein product [Vitis vinifera]
gnl|UG|Nta#S33536815	788	32	78	9.31653	26.0394	1.48283	Up	GO:0031410//cytoplasmic vesicle	-	-	unnamed protein product [Vitis vinifera]
gnl|UG|Nta#S45487308	881	32	78	8.33306	23.2906	1.48283	Up	-	GO:0004091//carboxylesterase activity	-	unnamed protein product [Vitis vinifera]
gi|190722423|gb|FG156150.1|FG156150	919	51	124	12.7317	35.4951	1.4792	Up	GO:0005618//cell wall;GO:0005576//extracellular region	GO:0004175//endopeptidase activity;GO:0005515//protein binding	GO:0019538//protein metabolic process;GO:0010191;GO:0003006//reproductive developmental process;GO:0044092;GO:0009845//seed germination	unnamed protein product [Vitis vinifera]
gi|190878559|gb|FG167878.1|FG167878	756	54	131	16.3871	45.584	1.47596	Up	GO:0016020//membrane	-	GO:0050801//ion homeostasis	unnamed protein product [Vitis vinifera]
gi|190737964|gb|FG135959.1|FG135959	884	26	63	6.74764	18.7478	1.47427	Up	-	-	-	unnamed protein product [Vitis vinifera]
gi|190743491|gb|FG202786.1|FG202786	703	30	72	9.79031	26.9426	1.46046	Up	GO:0044464//cell part	GO:0046872//metal ion binding;GO:0015924	-	unnamed protein product [Vitis vinifera]
gnl|UG|Nta#S45466443	876	63	151	16.4994	45.3456	1.45855	Up	GO:0005618//cell wall;GO:0031410//cytoplasmic vesicle;GO:0005789//endoplasmic reticulum membrane	GO:0004576//oligosaccharyl transferase activity	GO:0006950//response to stress;GO:0006487//protein amino acid N-linked glycosylation	unnamed protein product [Vitis vinifera]
gnl|UG|Nta#S45443595	742	33	79	10.2033	28.0082	1.45682	Up	-	GO:0046872//metal ion binding;GO:0016628//oxidoreductase activity, acting on the CH-CH group of donors, NAD or NADP as acceptor	GO:0008152//metabolic process	unnamed protein product [Vitis vinifera]
gnl|UG|Nta#S45473214	920	29	69	7.23171	19.7299	1.44797	Up	-	-	-	unnamed protein product [Vitis vinifera]
gi|224699745|gb|FG623449.1|FG623449	589	29	69	11.2957	30.8174	1.44797	Up	-	-	GO:0051234//establishment of localization	unnamed protein product [Vitis vinifera]
gi|92012653|gb|EB426151.1|EB426151	801	37	88	10.5974	28.901	1.44741	Up	-	-	-	unnamed protein product [Vitis vinifera]
gnl|UG|Nta#S45479880	824	69	164	19.2111	52.3576	1.44646	Up	-	-	-	unnamed protein product [Vitis vinifera]
gi|156700661|gb|AM797447.1|AM797447	483	30	71	14.2497	38.67	1.44029	Up	GO:0043231//intracellular membrane-bounded organelle	GO:0003676//nucleic acid binding;GO:0032559//adenyl ribonucleotide binding	GO:0006259//DNA metabolic process	unnamed protein product [Vitis vinifera]
gnl|UG|Nta#S33547720	850	82	194	22.1322	60.0407	1.43979	Up	-	GO:0005515//protein binding	-	unnamed protein product [Vitis vinifera]
gi|92038721|gb|EB450426.1|EB450426	824	25	59	6.96055	18.8359	1.43622	Up	-	-	-	unnamed protein product [Vitis vinifera]
gi|190848333|gb|FG141217.1|FG141217	821	87	205	24.3112	65.6861	1.43397	Up	GO:0043231//intracellular membrane-bounded organelle	GO:0003676//nucleic acid binding;GO:0016462//pyrophosphatase activity;GO:0032559//adenyl ribonucleotide binding	GO:0006259//DNA metabolic process	unnamed protein product [Vitis vinifera]
gi|156677046|gb|AM819375.1|AM819375	500	37	87	16.9771	45.7733	1.43092	Up	-	GO:0035251//UDP-glucosyltransferase activity	GO:0006464//protein modification process	unnamed protein product [Vitis vinifera]
gi|156684722|gb|AM829889.1|AM829889	497	20	47	9.23218	24.8774	1.43009	Up	-	-	-	unnamed protein product [Vitis vinifera]
gnl|UG|Nta#S45523780	703	26	61	8.48494	22.8264	1.42773	Up	GO:0031224//intrinsic to membrane;GO:0031410//cytoplasmic vesicle;GO:0031090//organelle membrane	GO:0000030//mannosyltransferase activity	GO:0009250//glucan biosynthetic process;GO:0007275//multicellular organismal development;GO:0042546//cell wall biogenesis;GO:0006497//protein amino acid lipidation	unnamed protein product [Vitis vinifera]
gnl|UG|Nta#S45519606	747	44	103	13.5133	36.2727	1.4245	Up	-	GO:0016787//hydrolase activity	-	unnamed protein product [Vitis vinifera]
gi|306412163|gb|HO663915.1|HO663915	680	24	56	8.09716	21.6642	1.41982	Up	-	-	-	unnamed protein product [Vitis vinifera]
gnl|UG|Nta#S45481575	871	33	77	8.69213	23.256	1.41982	Up	GO:0016020//membrane	-	-	unnamed protein product [Vitis vinifera]
gi|254639794|gb|FS412031.1|FS412031	627	34	79	12.4406	33.1453	1.41375	Up	GO:0043231//intracellular membrane-bounded organelle	GO:0046914//transition metal ion binding	GO:0000377//RNA splicing, via transesterification reactions with bulged adenosine as nucleophile	unnamed protein product [Vitis vinifera]
gi|190861770|gb|FG174671.1|FG174671	804	124	288	35.3831	94.2322	1.41316	Up	GO:0031410//cytoplasmic vesicle	GO:0004175//endopeptidase activity;GO:0005515//protein binding	GO:0019538//protein metabolic process;GO:0044092	unnamed protein product [Vitis vinifera]
gi|190730020|gb|FG185868.1|FG185868	763	22	51	6.61498	17.5836	1.41042	Up	GO:0016020//membrane;GO:0031410//cytoplasmic vesicle	GO:0046872//metal ion binding	-	unnamed protein product [Vitis vinifera]
gi|190753378|gb|FG183005.1|FG183005	760	60	139	18.1121	48.1132	1.40948	Up	-	GO:0005506//iron ion binding;GO:0016742//hydroxymethyl-, formyl- and related transferase activity;GO:0048037//cofactor binding	GO:0009069//serine family amino acid metabolic process	unnamed protein product [Vitis vinifera]
gi|123210373|gb|EH615856.1|EH615856	380	38	88	22.942	60.9203	1.40893	Up	-	-	-	unnamed protein product [Vitis vinifera]
gi|156640162|gb|AM788070.1|AM788070	475	35	81	16.9046	44.8595	1.408	Up	-	GO:0003824//catalytic activity	-	unnamed protein product [Vitis vinifera]
gnl|UG|Nta#S33573178	912	23	53	5.7858	15.2878	1.40179	Up	GO:0016020//membrane	GO:0046914//transition metal ion binding;GO:0003824//catalytic activity	GO:0008152//metabolic process	unnamed protein product [Vitis vinifera]
gi|190878345|gb|FG197545.1|FG197545	744	43	99	13.2595	35.0046	1.40052	Up	GO:0015630//microtubule cytoskeleton	GO:0003774//motor activity;GO:0032559//adenyl ribonucleotide binding	GO:0007017//microtubule-based process	unnamed protein product [Vitis vinifera]
gi|156671244|gb|AM801262.1|AM801262	496	34	78	15.7263	41.3691	1.39537	Up	-	-	-	unnamed protein product [Vitis vinifera]
gi|190143552|gb|FG641866.1|FG641866	783	41	94	12.013	31.5812	1.39447	Up	-	-	-	unnamed protein product [Vitis vinifera]
gi|83420322|gb|DW002316.1|DW002316	711	52	119	16.7789	44.0291	1.39181	Up	GO:0043231//intracellular membrane-bounded organelle	-	-	unnamed protein product [Vitis vinifera]
gnl|UG|Nta#S45470225	945	35	80	8.49702	22.27	1.39007	Up	-	GO:0046872//metal ion binding;GO:0070566//adenylyltransferase activity;GO:0051748//UTP-monosaccharide-1-phosphate uridylyltransferase activity	GO:0005975//carbohydrate metabolic process;GO:0010647	unnamed protein product [Vitis vinifera]
gi|254613919|gb|FS436092.1|FS436092	663	28	64	9.68891	25.3939	1.39007	Up	GO:0043231//intracellular membrane-bounded organelle	GO:0016772//transferase activity, transferring phosphorus-containing groups;GO:0005488//binding;GO:0004871//signal transducer activity	GO:0050789//regulation of biological process;GO:0023060;GO:0048511//rhythmic process;GO:0009755//hormone-mediated signaling pathway;GO:0006351//transcription, DNA-dependent;GO:0003006//reproductive developmental process;GO:0010017//red or far-red light signaling pathway	unnamed protein product [Vitis vinifera]
gnl|UG|Nta#S45514174	738	54	123	16.7868	43.8441	1.38506	Up	-	-	GO:0006629//lipid metabolic process	unnamed protein product [Vitis vinifera]
gi|92012298|gb|EB425800.1|EB425800	889	41	93	10.5807	27.5197	1.37904	Up	-	GO:0005488//binding	-	unnamed protein product [Vitis vinifera]
gnl|UG|Nta#S33568061	869	34	77	8.97614	23.3095	1.37675	Up	-	GO:0003676//nucleic acid binding;GO:0017111//nucleoside-triphosphatase activity;GO:0032559//adenyl ribonucleotide binding	GO:0000725//recombinational repair;GO:0010212//response to ionizing radiation	unnamed protein product [Vitis vinifera]
gnl|UG|Nta#S33530458	959	69	156	16.5067	42.7926	1.37431	Up	-	-	-	unnamed protein product [Vitis vinifera]
gi|190810540|gb|FG147603.1|FG147603	878	31	70	8.10024	20.9733	1.37252	Up	-	GO:0016790//thiolester hydrolase activity;GO:0046914//transition metal ion binding;GO:0019783//small conjugating protein-specific protease activity	GO:0019941//modification-dependent protein catabolic process;GO:0048588//developmental cell growth;GO:0003006//reproductive developmental process;GO:0070646	unnamed protein product [Vitis vinifera]
gnl|UG|Nta#S33536902	685	47	106	15.7412	40.7078	1.37076	Up	-	-	-	unnamed protein product [Vitis vinifera]
gnl|UG|Nta#S33569665	883	112	250	29.0997	74.4804	1.35586	Up	GO:0016020//membrane;GO:0030529//ribonucleoprotein complex;GO:0031981//nuclear lumen	GO:0005488//binding	-	unnamed protein product [Vitis vinifera]
gnl|UG|Nta#S33572997	927	26	58	6.43464	16.4593	1.35497	Up	-	-	-	unnamed protein product [Vitis vinifera]
gi|302586526|gb|HO223789.1|HO223789	610	28	62	10.5307	26.7377	1.34427	Up	-	-	-	unnamed protein product [Vitis vinifera]
gi|190769528|gb|FG173903.1|FG173903	698	43	95	14.1333	35.8039	1.34102	Up	-	GO:0016759//cellulose synthase activity	-	unnamed protein product [Vitis vinifera]
gnl|UG|Nta#S33504025	723	29	64	9.20217	23.2865	1.33945	Up	-	-	-	unnamed protein product [Vitis vinifera]
gnl|UG|Nta#S45505791	883	49	108	12.7311	32.1755	1.33761	Up	GO:0009536//plastid	-	-	unnamed protein product [Vitis vinifera]
gnl|UG|Nta#S45488121	869	113	249	29.8325	75.3776	1.33725	Up	-	-	-	unnamed protein product [Vitis vinifera]
gnl|UG|Nta#S45505405	835	36	79	9.89115	24.8888	1.33129	Up	GO:0031224//intrinsic to membrane	GO:0016759//cellulose synthase activity	GO:0045229//external encapsulating structure organization;GO:0009250//glucan biosynthetic process	unnamed protein product [Vitis vinifera]
gnl|UG|Nta#S45487007	905	63	138	15.9706	40.1137	1.32867	Up	GO:0043231//intracellular membrane-bounded organelle	GO:0016740//transferase activity	GO:0003006//reproductive developmental process;GO:0006479//protein amino acid methylation	unnamed protein product [Vitis vinifera]
gi|224707263|gb|FG629376.1|FG629376	662	70	153	24.2589	60.799	1.32553	Up	-	-	-	unnamed protein product [Vitis vinifera]
gnl|UG|Nta#S33569982	907	89	194	22.512	56.2674	1.32161	Up	-	-	-	unnamed protein product [Vitis vinifera]
gi|309377296|gb|HO846073.1|HO846073	553	28	61	11.6162	29.018	1.32081	Up	GO:0043234//protein complex;GO:0044464//cell part	GO:0035251//UDP-glucosyltransferase activity	GO:0006074	unnamed protein product [Vitis vinifera]
gnl|UG|Nta#S33569239	883	47	102	12.2115	30.388	1.31527	Up	-	-	-	unnamed protein product [Vitis vinifera]
gi|76867337|gb|DV158330.1|DV158330	849	25	54	6.75558	16.732	1.30846	Up	GO:0031224//intrinsic to membrane;GO:0043231//intracellular membrane-bounded organelle	GO:0042625//ATPase activity, coupled to transmembrane movement of ions;GO:0046872//metal ion binding;GO:0005548//phospholipid transporter activity;GO:0032559//adenyl ribonucleotide binding	GO:0009206;GO:0006869//lipid transport;GO:0006900//membrane budding;GO:0048513//organ development	unnamed protein product [Vitis vinifera]
gi|51456397|gb|CV018045.1|CV018045	421	25	54	13.6235	33.7423	1.30846	Up	-	-	-	unnamed protein product [Vitis vinifera]
gnl|UG|Nta#S33533907	921	126	272	31.3864	77.6912	1.30761	Up	GO:0043231//intracellular membrane-bounded organelle;GO:0031410//cytoplasmic vesicle	GO:0005488//binding;GO:0016813//hydrolase activity, acting on carbon-nitrogen (but not peptide) bonds, in linear amidines;GO:0070011//peptidase activity, acting on L-amino acid peptides	GO:0019538//protein metabolic process;GO:0010135	unnamed protein product [Vitis vinifera]
gi|32872919|gb|BP130034.1|BP130034	528	32	69	13.9042	34.3778	1.30595	Up	GO:0015630//microtubule cytoskeleton	GO:0003774//motor activity	GO:0009987//cellular process	unnamed protein product [Vitis vinifera]
gnl|UG|Nta#S45489267	890	167	359	43.0484	106.113	1.30157	Up	-	GO:0003676//nucleic acid binding;GO:0016462//pyrophosphatase activity;GO:0032559//adenyl ribonucleotide binding	GO:0006259//DNA metabolic process	unnamed protein product [Vitis vinifera]
gnl|UG|Nta#S33567270	878	47	101	12.281	30.2614	1.30105	Up	GO:0005770//late endosome;GO:0012505//endomembrane system;GO:0042598//vesicular fraction	GO:0005543//phospholipid binding	GO:0007041//lysosomal transport;GO:0006892//post-Golgi vesicle-mediated transport;GO:0048878//chemical homeostasis;GO:0006605//protein targeting;GO:0048513//organ development;GO:0009630//gravitropism	unnamed protein product [Vitis vinifera]
gi|156685239|gb|AM833985.1|AM833985	516	27	58	12.0045	29.5693	1.30052	Up	GO:0005618//cell wall	GO:0004175//endopeptidase activity	GO:0019538//protein metabolic process	unnamed protein product [Vitis vinifera]
gi|156683446|gb|AM825239.1|AM825239	546	29	62	12.1853	29.8718	1.29364	Up	-	-	-	unnamed protein product [Vitis vinifera]
gi|156699528|gb|AM803666.1|AM803666	411	68	145	37.9575	92.8087	1.28988	Up	-	-	-	unnamed protein product [Vitis vinifera]
gi|92015812|gb|EB428342.1|EB428342	932	85	181	20.9235	51.0888	1.28788	Up	GO:0031410//cytoplasmic vesicle	GO:0017111//nucleoside-triphosphatase activity;GO:0032561//guanyl ribonucleotide binding	-	unnamed protein product [Vitis vinifera]
gi|156693166|gb|AM834485.1|AM834485	583	78	166	30.6942	74.9035	1.28707	Up	-	GO:0046914//transition metal ion binding;GO:0016307//phosphatidylinositol phosphate kinase activity;GO:0032559//adenyl ribonucleotide binding	GO:0030384//phosphoinositide metabolic process;GO:0019538//protein metabolic process	unnamed protein product [Vitis vinifera]
gi|32878103|gb|BP135218.1|BP135218	663	32	68	11.073	26.981	1.28489	Up	-	-	-	unnamed protein product [Vitis vinifera]
gi|76870233|gb|DV161225.1|DV161225	872	83	175	21.837	52.794	1.2736	Up	-	-	-	unnamed protein product [Vitis vinifera]
gnl|UG|Nta#S33530807	984	185	390	43.1328	104.263	1.27338	Up	GO:0044424//intracellular part	GO:0003676//nucleic acid binding	-	unnamed protein product [Vitis vinifera]
gi|190770179|gb|FG141170.1|FG141170	645	57	120	20.2743	48.9423	1.27143	Up	-	GO:0005515//protein binding	GO:0044267//cellular protein metabolic process	unnamed protein product [Vitis vinifera]
gnl|UG|Nta#S45463907	895	29	61	7.43371	17.9296	1.27019	Up	GO:0005634//nucleus	-	-	unnamed protein product [Vitis vinifera]
gnl|UG|Nta#S45474264	895	94	196	24.0955	57.6097	1.25755	Up	GO:0043231//intracellular membrane-bounded organelle	GO:0003676//nucleic acid binding	GO:0000377//RNA splicing, via transesterification reactions with bulged adenosine as nucleophile	unnamed protein product [Vitis vinifera]
gi|156698681|gb|AM818375.1|AM818375	495	37	77	17.1485	40.9212	1.25476	Up	GO:0043231//intracellular membrane-bounded organelle	GO:0032559//adenyl ribonucleotide binding	GO:0009987//cellular process	unnamed protein product [Vitis vinifera]
gnl|UG|Nta#S33550145	774	37	77	10.9671	26.1705	1.25476	Up	GO:0009536//plastid	GO:0004175//endopeptidase activity;GO:0005488//binding	GO:0019538//protein metabolic process;GO:0009767//photosynthetic electron transport chain	unnamed protein product [Vitis vinifera]
gnl|UG|Nta#S33553953	923	39	81	9.69379	23.0859	1.25188	Up	GO:0044464//cell part	-	-	unnamed protein product [Vitis vinifera]
gi|190137491|gb|FG637415.1|FG637415	762	28	58	8.43012	20.0233	1.24806	Up	-	-	-	unnamed protein product [Vitis vinifera]
gi|156680130|gb|AM842660.1|AM842660	301	73	151	55.64	131.969	1.24601	Up	-	GO:0003676//nucleic acid binding;GO:0016462//pyrophosphatase activity;GO:0032559//adenyl ribonucleotide binding	GO:0006259//DNA metabolic process	unnamed protein product [Vitis vinifera]
gi|254637058|gb|FS376600.1|FS376600	531	59	122	25.4911	60.4405	1.24552	Up	GO:0016020//membrane	GO:0016740//transferase activity;GO:0000166//nucleotide binding	GO:0050896//response to stimulus	unnamed protein product [Vitis vinifera]
gi|254659121|gb|FS430618.1|FS430618	641	31	64	11.0952	26.2654	1.24323	Up	GO:0005618//cell wall;GO:0005576//extracellular region;GO:0031410//cytoplasmic vesicle;GO:0009536//plastid	GO:0015926//glucosidase activity;GO:0005488//binding	GO:0000272//polysaccharide catabolic process;GO:0010038//response to metal ion	unnamed protein product [Vitis vinifera]
gi|309377610|gb|HO846387.1|HO846387	594	34	70	13.1318	31.0009	1.23925	Up	-	GO:0015036//disulfide oxidoreductase activity	GO:0019725//cellular homeostasis	unnamed protein product [Vitis vinifera]
gi|94329162|gb|EB682764.1|EB682764	796	46	94	13.2579	31.0654	1.22846	Up	-	-	-	unnamed protein product [Vitis vinifera]
gi|190725287|gb|FG134024.1|FG134024	617	29	59	10.7831	25.1553	1.22209	Up	-	-	-	unnamed protein product [Vitis vinifera]
gi|156701276|gb|AM812816.1|AM812816	553	90	183	37.3377	87.054	1.22128	Up	GO:0043231//intracellular membrane-bounded organelle	GO:0016758//transferase activity, transferring hexosyl groups	GO:0006464//protein modification process	unnamed protein product [Vitis vinifera]
gi|156682550|gb|AM837845.1|AM837845	480	33	67	15.7726	36.7195	1.21912	Up	-	GO:0016787//hydrolase activity	-	unnamed protein product [Vitis vinifera]
gi|156689421|gb|AM821503.1|AM821503	549	33	67	13.7903	32.1044	1.21912	Up	GO:0043231//intracellular membrane-bounded organelle	GO:0004812//aminoacyl-tRNA ligase activity;GO:0000166//nucleotide binding	GO:0006418//tRNA aminoacylation for protein translation	unnamed protein product [Vitis vinifera]
gnl|UG|Nta#S50834807	369	34	69	21.1389	49.191	1.21849	Up	-	GO:0016646//oxidoreductase activity, acting on the CH-NH group of donors, NAD or NADP as acceptor	GO:0000096//sulfur amino acid metabolic process	unnamed protein product [Vitis vinifera]
gi|94330620|gb|EB684222.1|EB684222	615	72	146	26.8589	62.4512	1.21733	Up	-	-	-	unnamed protein product [Vitis vinifera]
gi|190822006|gb|FG147016.1|FG147016	916	79	160	19.7862	45.9502	1.21558	Up	GO:0043231//intracellular membrane-bounded organelle	-	-	unnamed protein product [Vitis vinifera]
gi|92013800|gb|EB426889.1|EB426889	838	40	81	10.9508	25.4275	1.21535	Up	GO:0043231//intracellular membrane-bounded organelle	GO:0016832//aldehyde-lyase activity;GO:0046914//transition metal ion binding;GO:0016616//oxidoreductase activity, acting on the CH-OH group of donors, NAD or NADP as acceptor;GO:0048037//cofactor binding	GO:0006007//glucose catabolic process;GO:0009081//branched chain family amino acid metabolic process;GO:0006139//nucleobase, nucleoside, nucleotide and nucleic acid metabolic process	unnamed protein product [Vitis vinifera]
gnl|UG|Nta#S33532441	948	50	101	12.1002	28.0269	1.21178	Up	GO:0009536//plastid	GO:0008080//N-acetyltransferase activity	GO:0006525//arginine metabolic process	unnamed protein product [Vitis vinifera]
gnl|UG|Nta#S56868970	847	73	147	19.7729	45.6559	1.20728	Up	-	-	-	unnamed protein product [Vitis vinifera]
gi|190721117|gb|FG193785.1|FG193785	695	74	149	24.4274	56.3981	1.20714	Up	GO:0044424//intracellular part;GO:0008287//protein serine/threonine phosphatase complex	GO:0019888//protein phosphatase regulator activity	GO:0023060	unnamed protein product [Vitis vinifera]
gnl|UG|Nta#S33529345	862	61	122	16.235	37.2319	1.19743	Up	-	GO:0005515//protein binding	-	unnamed protein product [Vitis vinifera]
gi|32874075|gb|BP131190.1|BP131190	613	44	88	16.4673	37.7646	1.19743	Up	GO:0044424//intracellular part	GO:0003676//nucleic acid binding	GO:0034660;GO:0019827//stem cell maintenance	unnamed protein product [Vitis vinifera]
gi|156675927|gb|AM781068.1|AM781068	538	45	90	19.1894	44.0071	1.19743	Up	-	-	-	unnamed protein product [Vitis vinifera]
gnl|UG|Nta#S33557906	793	44	88	12.7295	29.1926	1.19743	Up	-	-	-	unnamed protein product [Vitis vinifera]
gnl|UG|Nta#S45491491	862	58	116	15.4366	35.4008	1.19743	Up	-	-	-	unnamed protein product [Vitis vinifera]
gi|92013045|gb|EB426395.1|EB426395	807	57	113	16.2044	36.8356	1.18472	Up	GO:0016020//membrane	GO:0004702//receptor signaling protein serine/threonine kinase activity;GO:0032559//adenyl ribonucleotide binding	GO:0006464//protein modification process	unnamed protein product [Vitis vinifera]
gnl|UG|Nta#S45435459	818	106	210	29.7292	67.535	1.18375	Up	GO:0016604//nuclear body	GO:0016891//endoribonuclease activity, producing 5'-phosphomonoesters;GO:0032559//adenyl ribonucleotide binding;GO:0003723//RNA binding;GO:0042623//ATPase activity, coupled	GO:0006379//mRNA cleavage;GO:0003006//reproductive developmental process;GO:0009791//post-embryonic development;GO:0051301//cell division;GO:0030422//production of siRNA involved in RNA interference;GO:0048856//anatomical structure development;GO:0009790//embryo development;GO:0035196//production of miRNAs involved in gene silencing by miRNA;GO:0045087//innate immune response	unnamed protein product [Vitis vinifera]
gi|156637837|gb|AM781838.1|AM781838	535	51	101	21.8699	49.6627	1.18322	Up	-	-	-	unnamed protein product [Vitis vinifera]
gnl|UG|Nta#S45515304	777	46	91	13.5821	30.8094	1.18166	Up	GO:0044464//cell part	GO:0043169//cation binding;GO:0016791//phosphatase activity	-	unnamed protein product [Vitis vinifera]
gi|190847949|gb|FG146105.1|FG146105	822	79	156	22.0488	49.9247	1.17905	Up	-	-	-	unnamed protein product [Vitis vinifera]
gi|309374548|gb|HO842551.1|HO842551	580	39	77	15.4265	34.9241	1.17881	Up	-	GO:0005488//binding	-	unnamed protein product [Vitis vinifera]
gnl|UG|Nta#S45436483	629	39	77	14.2247	32.2035	1.17881	Up	GO:0043231//intracellular membrane-bounded organelle	GO:0046914//transition metal ion binding;GO:0016279//protein-lysine N-methyltransferase activity	GO:0006325//chromatin organization	unnamed protein product [Vitis vinifera]
gi|302585567|gb|HO222830.1|HO222830	596	38	75	14.6274	33.1038	1.17832	Up	-	-	-	unnamed protein product [Vitis vinifera]
gnl|UG|Nta#S45494018	883	37	73	9.61328	21.7483	1.1778	Up	-	-	-	unnamed protein product [Vitis vinifera]
gi|94327038|gb|EB680640.1|EB680640	917	66	130	16.5122	37.2938	1.1754	Up	-	GO:0004091//carboxylesterase activity	GO:0044238//primary metabolic process	unnamed protein product [Vitis vinifera]
gnl|UG|Nta#S45440120	791	32	63	9.2812	20.9521	1.17471	Up	GO:0031410//cytoplasmic vesicle	GO:0016209//antioxidant activity;GO:0005506//iron ion binding;GO:0003824//catalytic activity	GO:0006950//response to stress;GO:0008152//metabolic process	unnamed protein product [Vitis vinifera]
gnl|UG|Nta#S45471262	869	89	175	23.4964	52.9762	1.17291	Up	GO:0005777//peroxisome	GO:0016615//malate dehydrogenase activity	GO:0009060//aerobic respiration;GO:0043648//dicarboxylic acid metabolic process;GO:0006007//glucose catabolic process	unnamed protein product [Vitis vinifera]
gi|32873543|gb|BP130658.1|BP130658	498	56	110	25.7982	58.1067	1.17143	Up	GO:0043231//intracellular membrane-bounded organelle	GO:0003676//nucleic acid binding;GO:0016462//pyrophosphatase activity;GO:0032559//adenyl ribonucleotide binding	GO:0006259//DNA metabolic process;GO:0010468//regulation of gene expression	unnamed protein product [Vitis vinifera]
gi|190813212|gb|FG196173.1|FG196173	733	81	159	25.352	57.0632	1.17046	Up	GO:0005667//transcription factor complex	GO:0030528//transcription regulator activity;GO:0003676//nucleic acid binding	GO:0006351//transcription, DNA-dependent;GO:0009873//ethylene mediated signaling pathway	unnamed protein product [Vitis vinifera]
gi|309376006|gb|HO844783.1|HO844783	582	42	82	16.5561	37.0641	1.16266	Up	-	-	-	unnamed protein product [Vitis vinifera]
gnl|UG|Nta#S33565425	844	126	246	34.2498	76.6753	1.16266	Up	GO:0030118//clathrin coat	-	GO:0015031//protein transport	unnamed protein product [Vitis vinifera]
gnl|UG|Nta#S33564173	859	64	124	17.093	37.9744	1.15163	Up	GO:0031410//cytoplasmic vesicle	GO:0016862//intramolecular oxidoreductase activity, interconverting keto- and enol-groups	GO:0019725//cellular homeostasis	unnamed protein product [Vitis vinifera]
gnl|UG|Nta#S45474986	884	60	116	15.5715	34.5198	1.14852	Up	-	GO:0004672//protein kinase activity;GO:0032559//adenyl ribonucleotide binding	GO:0006464//protein modification process	unnamed protein product [Vitis vinifera]
gi|156676077|gb|AM781218.1|AM781218	472	42	81	20.4145	45.1446	1.14496	Up	GO:0044431//Golgi apparatus part;GO:0009536//plastid	-	GO:0015031//protein transport	unnamed protein product [Vitis vinifera]
gnl|UG|Nta#S45464951	890	55	106	14.1776	31.3313	1.14399	Up	-	-	-	unnamed protein product [Vitis vinifera]
gnl|UG|Nta#S33574161	922	51	98	12.6902	27.9613	1.13971	Up	GO:0043231//intracellular membrane-bounded organelle	GO:0046872//metal ion binding;GO:0005543//phospholipid binding	GO:0006970//response to osmotic stress	unnamed protein product [Vitis vinifera]
gnl|UG|Nta#S52710053	649	59	113	20.8563	45.8033	1.13497	Up	GO:0043231//intracellular membrane-bounded organelle	GO:0005488//binding;GO:0022892	GO:0006810//transport	unnamed protein product [Vitis vinifera]
gi|156649757|gb|AM848341.1|AM848341	463	57	109	28.2439	61.931	1.13272	Up	-	GO:0046914//transition metal ion binding;GO:0016307//phosphatidylinositol phosphate kinase activity;GO:0032559//adenyl ribonucleotide binding	GO:0030384//phosphoinositide metabolic process;GO:0019538//protein metabolic process	unnamed protein product [Vitis vinifera]
gi|94327088|gb|EB680690.1|EB680690	884	54	103	14.0143	30.6512	1.12904	Up	GO:0044464//cell part	GO:0046873//metal ion transmembrane transporter activity	GO:0030001//metal ion transport	unnamed protein product [Vitis vinifera]
gnl|UG|Nta#S45489364	914	63	120	15.8134	34.538	1.12704	Up	GO:0044464//cell part	GO:0017111//nucleoside-triphosphatase activity;GO:0000166//nucleotide binding;GO:0008509//anion transmembrane transporter activity	-	unnamed protein product [Vitis vinifera]
gi|254603989|gb|FS431491.1|FS431491	636	99	188	35.7115	77.7613	1.12266	Up	GO:0016020//membrane	GO:0016740//transferase activity	-	unnamed protein product [Vitis vinifera]
gnl|UG|Nta#S45476674	841	131	248	35.736	77.5744	1.1182	Up	-	GO:0005488//binding	-	unnamed protein product [Vitis vinifera]
gi|94325703|gb|EB679305.1|EB679305	815	97	183	27.3052	59.0685	1.11322	Up	GO:0031410//cytoplasmic vesicle	-	-	unnamed protein product [Vitis vinifera]
gnl|UG|Nta#S45530858	726	97	183	30.6525	66.3097	1.11322	Up	GO:0019897//extrinsic to plasma membrane	GO:0016740//transferase activity	-	unnamed protein product [Vitis vinifera]
gi|92029433|gb|EB441138.1|EB441138	853	44	83	11.8341	25.5972	1.11304	Up	GO:0043231//intracellular membrane-bounded organelle	GO:0005515//protein binding	GO:0006950//response to stress;GO:0010038//response to metal ion	unnamed protein product [Vitis vinifera]
gi|190732052|gb|FG195422.1|FG195422	716	42	79	13.4576	29.0253	1.10889	Up	GO:0031225//anchored to membrane	GO:0008233//peptidase activity	GO:0019538//protein metabolic process	unnamed protein product [Vitis vinifera]
gi|190743133|gb|FG196752.1|FG196752	668	47	88	16.1418	34.6552	1.10227	Up	-	-	-	unnamed protein product [Vitis vinifera]
gi|190854367|gb|FG155789.1|FG155789	846	60	112	16.2709	34.8265	1.09789	Up	GO:0043229//intracellular organelle	GO:0003676//nucleic acid binding;GO:0046872//metal ion binding	GO:0009987//cellular process	unnamed protein product [Vitis vinifera]
gnl|UG|Nta#S56872589	698	658	1227	216.272	462.436	1.09641	Up	GO:0000785//chromatin;GO:0043231//intracellular membrane-bounded organelle	GO:0003676//nucleic acid binding	GO:0034728	unnamed protein product [Vitis vinifera]
gi|156686993|gb|AM827798.1|AM827798	527	59	110	25.6846	54.9092	1.09615	Up	-	-	-	unnamed protein product [Vitis vinifera]
gi|156697524|gb|AM807048.1|AM807048	537	42	78	17.9434	38.2105	1.09051	Up	-	-	-	unnamed protein product [Vitis vinifera]
gi|190799766|gb|FG145838.1|FG145838	881	57	105	14.8433	31.3528	1.07878	Up	-	-	-	unnamed protein product [Vitis vinifera]
gnl|UG|Nta#S33561543	857	150	276	40.1551	84.721	1.07714	Up	GO:0044464//cell part	-	-	unnamed protein product [Vitis vinifera]
gnl|UG|Nta#S45443779	558	106	195	43.5815	91.9312	1.07684	Up	-	-	-	unnamed protein product [Vitis vinifera]
gi|190135633|gb|FG633302.1|FG633302	784	79	145	23.1175	48.6536	1.07356	Up	GO:0043231//intracellular membrane-bounded organelle	GO:0004672//protein kinase activity;GO:0032559//adenyl ribonucleotide binding	GO:0006464//protein modification process	unnamed protein product [Vitis vinifera]
gi|254607996|gb|FS374060.1|FS374060	456	48	88	24.1494	50.7669	1.0719	Up	GO:0043231//intracellular membrane-bounded organelle	-	GO:0050896//response to stimulus	unnamed protein product [Vitis vinifera]
gi|156653458|gb|AM830591.1|AM830591	269	42	77	35.8202	75.3011	1.0719	Up	GO:0031227//intrinsic to endoplasmic reticulum membrane	GO:0016628//oxidoreductase activity, acting on the CH-CH group of donors, NAD or NADP as acceptor	GO:0016129	unnamed protein product [Vitis vinifera]
gnl|UG|Nta#S33547175	843	106	194	28.8475	60.5392	1.06942	Up	GO:0043231//intracellular membrane-bounded organelle;GO:0016020//membrane	GO:0046872//metal ion binding;GO:0008168//methyltransferase activity	GO:0019932//second-messenger-mediated signaling;GO:0009640//photomorphogenesis;GO:0009593//detection of chemical stimulus;GO:0009057//macromolecule catabolic process	unnamed protein product [Vitis vinifera]
gnl|UG|Nta#S33531075	903	40	73	10.1626	21.2666	1.06533	Up	GO:0043231//intracellular membrane-bounded organelle	GO:0016872//intramolecular lyase activity	-	unnamed protein product [Vitis vinifera]
gnl|UG|Nta#S33534542	900	881	1607	224.576	469.717	1.06459	Up	GO:0031410//cytoplasmic vesicle	-	-	unnamed protein product [Vitis vinifera]
gnl|UG|Nta#S45486180	879	68	124	17.748	37.1104	1.06416	Up	-	-	-	unnamed protein product [Vitis vinifera]
gnl|UG|Nta#S33560424	679	44	80	14.8667	30.9944	1.05993	Up	GO:0044424//intracellular part	GO:0005488//binding;GO:0019787//small conjugating protein ligase activity	GO:0010260//organ senescence;GO:0009719;GO:0032446//protein modification by small protein conjugation;GO:0000302//response to reactive oxygen species	unnamed protein product [Vitis vinifera]
gnl|UG|Nta#S40638796	573	150	272	60.0575	124.875	1.05607	Up	GO:0043231//intracellular membrane-bounded organelle	GO:0004576//oligosaccharyl transferase activity	GO:0006464//protein modification process	unnamed protein product [Vitis vinifera]
gi|190772725|gb|FG171852.1|FG171852	853	48	87	12.9099	26.8308	1.05541	Up	-	-	-	unnamed protein product [Vitis vinifera]
gnl|UG|Nta#S33532969	960	42	76	10.0371	20.826	1.05304	Up	-	-	-	unnamed protein product [Vitis vinifera]
gi|190769568|gb|FG185744.1|FG185744	721	52	94	16.5462	34.2969	1.05158	Up	GO:0031981//nuclear lumen	GO:0004672//protein kinase activity;GO:0032559//adenyl ribonucleotide binding	GO:0006464//protein modification process	unnamed protein product [Vitis vinifera]
gi|190788464|gb|FG185352.1|FG185352	673	72	130	24.5442	50.8149	1.04987	Up	-	-	-	unnamed protein product [Vitis vinifera]
gi|190790366|gb|FG202228.1|FG202228	752	174	314	53.0838	109.844	1.04911	Up	GO:0031224//intrinsic to membrane;GO:0043231//intracellular membrane-bounded organelle	GO:0032561//guanyl ribonucleotide binding;GO:0003824//catalytic activity	GO:0007010//cytoskeleton organization;GO:0009913//epidermal cell differentiation;GO:0048193//Golgi vesicle transport;GO:0009826//unidimensional cell growth;GO:0042546//cell wall biogenesis	unnamed protein product [Vitis vinifera]
gi|190731299|gb|FG158110.1|FG158110	482	46	83	21.8948	45.2995	1.04891	Up	GO:0043231//intracellular membrane-bounded organelle;GO:0015934//large ribosomal subunit	GO:0005198//structural molecule activity	GO:0010467//gene expression	unnamed protein product [Vitis vinifera]
gi|94327366|gb|EB680968.1|EB680968	913	66	119	16.5846	34.2877	1.04785	Up	GO:0044464//cell part	GO:0042626//ATPase activity, coupled to transmembrane movement of substances;GO:0032559//adenyl ribonucleotide binding	-	unnamed protein product [Vitis vinifera]
gnl|UG|Nta#S45439812	793	71	128	20.5407	42.4619	1.04768	Up	GO:0043234//protein complex;GO:0044464//cell part	GO:0043169//cation binding;GO:0004620//phospholipase activity;GO:0032561//guanyl ribonucleotide binding;GO:0005515//protein binding;GO:0004721//phosphoprotein phosphatase activity;GO:0032559//adenyl ribonucleotide binding	GO:0006810//transport;GO:0035556//intracellular signal transduction;GO:0006351//transcription, DNA-dependent;GO:0006464//protein modification process	unnamed protein product [Vitis vinifera]
gi|190827297|gb|FG139619.1|FG139619	911	94	168	23.6723	48.5125	1.03516	Up	-	GO:0005488//binding	GO:0009987//cellular process	unnamed protein product [Vitis vinifera]
gnl|UG|Nta#S45444469	735	47	84	14.6704	30.0645	1.03516	Up	GO:0043231//intracellular membrane-bounded organelle	GO:0005488//binding	GO:0006996//organelle organization	unnamed protein product [Vitis vinifera]
gnl|UG|Nta#S33532488	979	51	91	11.9514	24.4524	1.0328	Up	-	GO:0016790//thiolester hydrolase activity;GO:0008233//peptidase activity	GO:0019941//modification-dependent protein catabolic process	unnamed protein product [Vitis vinifera]
gi|254638121|gb|FS402814.1|FS402814	568	99	176	39.9869	81.513	1.0275	Up	GO:0044424//intracellular part	-	-	unnamed protein product [Vitis vinifera]
gi|190817982|gb|FG136663.1|FG136663	796	54	96	15.5636	31.7264	1.0275	Up	-	-	-	unnamed protein product [Vitis vinifera]
gi|190777590|gb|FG186049.1|FG186049	768	82	145	24.4953	49.6672	1.01979	Up	GO:0005618//cell wall;GO:0005576//extracellular region	GO:0004175//endopeptidase activity;GO:0005515//protein binding	GO:0019538//protein metabolic process;GO:0010191;GO:0003006//reproductive developmental process;GO:0044092;GO:0009845//seed germination	unnamed protein product [Vitis vinifera]
gi|94328476|gb|EB682078.1|EB682078	843	60	106	16.3288	33.0781	1.01846	Up	-	GO:0016787//hydrolase activity;GO:0005515//protein binding	-	unnamed protein product [Vitis vinifera]
gi|190880083|gb|FG147136.1|FG147136	886	50	88	12.9469	26.1283	1.013	Up	-	-	-	unnamed protein product [Vitis vinifera]
gi|224699231|gb|FG625481.1|FG625481	565	83	146	33.7024	67.9778	1.01221	Up	-	-	-	unnamed protein product [Vitis vinifera]
gi|190750929|gb|FG177998.1|FG177998	819	91	160	25.4911	51.3924	1.01156	Up	GO:0016020//membrane	GO:0005488//binding;GO:0016301//kinase activity	GO:0010033//response to organic substance;GO:0008152//metabolic process	unnamed protein product [Vitis vinifera]
gnl|UG|Nta#S33538734	845	89	156	24.1637	48.5658	1.0071	Up	-	GO:0016829//lyase activity	-	unnamed protein product [Vitis vinifera]
gi|190730341|gb|FG149452.1|FG149452	740	84	147	26.0422	52.2575	1.00478	Up	-	GO:0005488//binding	-	unnamed protein product [Vitis vinifera]
gnl|UG|Nta#S45502523	803	60	105	17.1422	34.3983	1.00478	Up	-	-	-	unnamed protein product [Vitis vinifera]
gnl|UG|Nta#S45525800	773	67	117	19.885	39.8171	1.0017	Up	-	-	-	unnamed protein product [Vitis vinifera]
gnl|UG|Nta#S57708120	583	67	117	26.3655	52.7934	1.0017	Up	GO:0005667//transcription factor complex	GO:0004468//lysine N-acetyltransferase activity;GO:0046914//transition metal ion binding;GO:0008135//translation factor activity, nucleic acid binding;GO:0008134//transcription factor binding	GO:0009314//response to radiation;GO:0009292//genetic transfer;GO:0016570//histone modification	unnamed protein product [Vitis vinifera]
gnl|UG|Nta#S33523886	708	55	96	17.8221	35.6698	1.00103	Up	GO:0043231//intracellular membrane-bounded organelle	GO:0032561//guanyl ribonucleotide binding;GO:0017111//nucleoside-triphosphatase activity	GO:0022613//ribonucleoprotein complex biogenesis	unnamed protein product [Vitis vinifera]
gnl|UG|Nta#S33565611	937	51	89	12.4871	24.9869	1.00074	Up	-	-	-	unnamed protein product [Vitis vinifera]
gi|47952942|gb|CN824873.1|CN824873	680	1	614	0.337382	237.532	9.45952	Up	-	-	-	unnamed protein product [Vitis vinifera]
gi|357430679|gb|JG450098.1|JG450098	776	1	177	0.295644	60.0032	7.66503	Up	GO:0044464//cell part	-	-	unnamed protein product [Vitis vinifera]
gi|254651971|gb|FS387417.1|FS387417	546	1	77	0.420182	37.0989	6.46422	Up	-	GO:0016491//oxidoreductase activity;GO:0005506//iron ion binding	-	unnamed protein product [Vitis vinifera]
gi|254662071|gb|FS409364.1|FS409364	605	1	67	0.379206	29.1328	6.26352	Up	GO:0005618//cell wall;GO:0031410//cytoplasmic vesicle	GO:0046914//transition metal ion binding;GO:0016682//oxidoreductase activity, acting on diphenols and related substances as donors, oxygen as acceptor	GO:0008152//metabolic process	unnamed protein product [Vitis vinifera]
gi|32027045|gb|BP192603.1|BP192603	400	1	38	0.573549	24.9912	5.44536	Up	GO:0009536//plastid	GO:0016881//acid-amino acid ligase activity	GO:0048878//chemical homeostasis;GO:0000902//cell morphogenesis;GO:0009755//hormone-mediated signaling pathway	unnamed protein product [Vitis vinifera]
gnl|UG|Nta#S56869555	637	1	37	0.360156	15.2801	5.40688	Up	-	GO:0000166//nucleotide binding	GO:0007049//cell cycle	unnamed protein product [Vitis vinifera]
gi|156706315|gb|AM795787.1|AM795787	525	1	31	0.43699	15.5333	5.15163	Up	GO:0044464//cell part	GO:0042626//ATPase activity, coupled to transmembrane movement of substances;GO:0015604//phosphonate transmembrane transporter activity;GO:0032559//adenyl ribonucleotide binding	-	unnamed protein product [Vitis vinifera]
gi|156668492|gb|AM809687.1|AM809687	450	1	28	0.509821	16.3685	5.00478	Up	-	-	-	unnamed protein product [Vitis vinifera]
gi|190812432|gb|FG190290.1|FG190290	639	1	24	0.359029	9.88037	4.78239	Up	GO:0043231//intracellular membrane-bounded organelle	GO:0004312//fatty acid synthase activity	GO:0006631//fatty acid metabolic process	unnamed protein product [Vitis vinifera]
gi|254602173|gb|FS373321.1|FS373321	479	1	23	0.478955	12.6315	4.72099	Up	-	-	-	unnamed protein product [Vitis vinifera]
gi|190145320|gb|FG643828.1|FG643828	564	1	21	0.406772	9.79497	4.58975	Up	GO:0043231//intracellular membrane-bounded organelle;GO:0030529//ribonucleoprotein complex	GO:0004674//protein serine/threonine kinase activity;GO:0032559//adenyl ribonucleotide binding	GO:0006412//translation;GO:0006970//response to osmotic stress;GO:0006464//protein modification process	unnamed protein product [Vitis vinifera]
gi|224704351|gb|FG624483.1|FG624483	600	1	21	0.382366	9.20727	4.58975	Up	-	GO:0003676//nucleic acid binding;GO:0004518//nuclease activity	GO:0006281//DNA repair	unnamed protein product [Vitis vinifera]
gi|254614403|gb|FS384825.1|FS384825	450	1	21	0.509821	12.2764	4.58975	Up	-	-	-	unnamed protein product [Vitis vinifera]
gi|190782179|gb|FG175961.1|FG175961	648	1	20	0.354043	8.11928	4.51936	Up	GO:0031225//anchored to membrane	-	-	unnamed protein product [Vitis vinifera]
gi|156655485|gb|AM814729.1|AM814729	454	2	541	1.01066	313.476	8.27691	Up	GO:0031224//intrinsic to membrane	GO:0015198//oligopeptide transporter activity	GO:0006857//oligopeptide transport;GO:0000904//cell morphogenesis involved in differentiation;GO:0008152//metabolic process	unnamed protein product [Vitis vinifera]
gi|76871658|gb|DV162650.1|DV162650	799	2	75	0.574267	24.6932	5.42625	Up	GO:0043231//intracellular membrane-bounded organelle	GO:0004871//signal transducer activity;GO:0004713//protein tyrosine kinase activity;GO:0032559//adenyl ribonucleotide binding	GO:0006464//protein modification process	unnamed protein product [Vitis vinifera]
gi|156639844|gb|AM798113.1|AM798113	541	2	63	0.848132	30.6342	5.17471	Up	-	-	-	unnamed protein product [Vitis vinifera]
gi|190730141|gb|FG195369.1|FG195369	713	2	61	0.643533	22.5062	5.12817	Up	-	-	-	unnamed protein product [Vitis vinifera]
gi|254602290|gb|FS388946.1|FS388946	317	2	46	1.44744	38.1734	4.72099	Up	-	GO:0003824//catalytic activity	-	unnamed protein product [Vitis vinifera]
gi|156677714|gb|AM815856.1|AM815856	604	2	42	0.759668	18.2926	4.58975	Up	GO:0043231//intracellular membrane-bounded organelle	GO:0003676//nucleic acid binding	-	unnamed protein product [Vitis vinifera]
gi|254613988|gb|FS436161.1|FS436161	652	2	38	0.703741	15.332	4.44536	Up	-	-	-	unnamed protein product [Vitis vinifera]
gi|156656447|gb|AM822267.1|AM822267	544	2	32	0.843455	15.4744	4.19743	Up	GO:0031224//intrinsic to membrane	GO:0015405//P-P-bond-hydrolysis-driven transmembrane transporter activity;GO:0017111//nucleoside-triphosphatase activity;GO:0032559//adenyl ribonucleotide binding	GO:0006810//transport;GO:0051707//response to other organism	unnamed protein product [Vitis vinifera]
gnl|UG|Nta#S57710226	644	2	30	0.712483	12.2546	4.10432	Up	-	GO:0003677//DNA binding;GO:0001071	GO:0010468//regulation of gene expression;GO:0006351//transcription, DNA-dependent	unnamed protein product [Vitis vinifera]
gi|32878340|gb|BP135455.1|BP135455	605	2	29	0.758412	12.6097	4.05541	Up	-	GO:0005488//binding	-	unnamed protein product [Vitis vinifera]
gi|156662164|gb|AM809188.1|AM809188	485	2	28	0.94606	15.1872	4.00478	Up	GO:0044424//intracellular part	GO:0016829//lyase activity	GO:0009404//toxin metabolic process	unnamed protein product [Vitis vinifera]
gi|156644470|gb|AM800302.1|AM800302	471	2	22	0.974181	12.2875	3.65686	Up	-	-	-	unnamed protein product [Vitis vinifera]
gi|124124133|gb|EH663635.1|EH663635	1172	13	103	2.54476	23.1192	3.18349	Up	GO:0044432//endoplasmic reticulum part;GO:0030312//external encapsulating structure;GO:0009536//plastid;GO:0016020//membrane	GO:0016628//oxidoreductase activity, acting on the CH-CH group of donors, NAD or NADP as acceptor;GO:0032559//adenyl ribonucleotide binding	GO:0043161//proteasomal ubiquitin-dependent protein catabolic process;GO:0000741//karyogamy;GO:0006950//response to stress	unnamed protein product [Thellungiella halophila]
gi|52831083|gb|BP527356.1|BP527356	436	30	75	15.7858	45.252	1.51936	Up	-	GO:0016791//phosphatase activity	-	unnamed protein product [Thellungiella halophila]
gnl|UG|Nta#S33572163	742	2190	5108	677.128	1810.96	1.41926	Up	GO:0009536//plastid	GO:0005507//copper ion binding	GO:0030005;GO:0032502//developmental process;GO:0006970//response to osmotic stress;GO:0034755//iron ion transmembrane transport;GO:0010038//response to metal ion	unnamed protein product [Thellungiella halophila]
gi|156679409|gb|AM831411.1|AM831411	505	25	57	11.3574	29.6925	1.38646	Up	GO:0043231//intracellular membrane-bounded organelle	GO:0046914//transition metal ion binding;GO:0003676//nucleic acid binding	GO:0009648//photoperiodism	unnamed protein product [Thellungiella halophila]
gi|124125876|gb|EH665378.1|EH665378	859	39	72	10.416	22.0497	1.08195	Up	-	-	GO:0006810//transport	unnamed protein product [Thellungiella halophila]
gnl|UG|Nta#S33559185	803	37	75	10.571	24.5702	1.21679	Up	-	GO:0019899//enzyme binding;GO:0019787//small conjugating protein ligase activity	GO:0045926//negative regulation of growth;GO:0016567//protein ubiquitination;GO:0003006//reproductive developmental process	unnamed protein product [Oryza sativa Japonica Group]
gnl|UG|Nta#S45477647	887	42	116	10.8632	34.4031	1.66309	Up	-	-	-	unnamed protein product [Arabidopsis thaliana]
gi|254639613|gb|FS412422.1|FS412422	645	0	13	0.001	5.30208	12.3723	Up	GO:0031224//intrinsic to membrane;GO:0031410//cytoplasmic vesicle	GO:0004672//protein kinase activity;GO:0032559//adenyl ribonucleotide binding	GO:0006464//protein modification process	unknown protein [Ricinus communis]
gnl|UG|Nta#S33548477	712	36	224	11.5999	82.762	2.83486	Up	-	-	-	unknown protein [Ricinus communis]
gi|94329545|gb|EB683147.1|EB683147	733	4	24	1.25195	8.61331	2.78239	Up	GO:0031224//intrinsic to membrane;GO:0031410//cytoplasmic vesicle	GO:0004672//protein kinase activity;GO:0032559//adenyl ribonucleotide binding	GO:0006464//protein modification process	unknown protein [Ricinus communis]
gnl|UG|Nta#S45514787	771	7	27	2.08293	9.21239	2.14496	Up	-	-	-	unknown protein [Ricinus communis]
gnl|UG|Nta#S36659624	858	18	46	4.813	14.1037	1.55107	Up	GO:0043231//intracellular membrane-bounded organelle;GO:0005626//insoluble fraction;GO:0016020//membrane	GO:0032561//guanyl ribonucleotide binding	GO:0046903//secretion	unknown protein [Ricinus communis]
gi|190802581|gb|FG144555.1|FG144555	881	67	246	17.4473	73.4551	2.07385	Up	GO:0044424//intracellular part	-	-	Unknown protein [Arabidopsis thaliana]
gi|92030296|gb|EB442001.1|EB442001	871	37	78	9.74572	23.558	1.27338	Up	-	-	-	Unknown gene [Vitis vinifera]
gi|13610819|gb|BG592679.1|BG592679	647	14	64	4.96426	26.0219	2.39007	Up	-	-	-	unknown [Zea mays]
gi|190790839|gb|FG134730.1|FG134730	834	23	89	6.32692	28.0729	2.1496	Up	-	GO:0016462//pyrophosphatase activity;GO:0032559//adenyl ribonucleotide binding	GO:0050896//response to stimulus;GO:0043170	unknown [Zea mays]
gi|311125483|gb|HS085410.1|HS085410	124	250	637	462.54	1351.39	1.54679	Up	-	-	-	unknown [Zea mays]
gi|311122689|gb|HS082616.1|HS082616	163	64	136	90.0789	219.49	1.28489	Up	-	-	-	unknown [Zea mays]
gi|311125490|gb|HS085417.1|HS085417	436	3	25	1.57858	15.084	3.25632	Up	-	-	GO:0051707//response to other organism	unknown [Solanum tuberosum]
gi|190819471|gb|FG175819.1|FG175819	809	7	41	1.98509	13.3321	2.74763	Up	GO:0030964	-	GO:0050896//response to stimulus	unknown [Solanum tuberosum]
gnl|UG|Nta#S33531754	796	17	63	4.89967	20.8205	2.08725	Up	-	-	-	unknown [Solanum tuberosum]
gi|156676405|gb|AM813764.1|AM813764	557	16	56	6.59015	26.4482	2.00478	Up	-	-	-	unknown [Solanum tuberosum]
gi|190146440|gb|FG644460.1|FG644460	570	28	78	11.2697	35.9983	1.67548	Up	-	-	-	unknown [Solanum tuberosum]
gi|92013179|gb|EB426483.1|EB426483	523	19	49	8.33456	24.6466	1.56421	Up	GO:0005840//ribosome;GO:0043231//intracellular membrane-bounded organelle	-	-	unknown [Solanum tuberosum]
gnl|UG|Nta#S57711203	643	62	159	22.1213	65.0502	1.55612	Up	GO:0031980//mitochondrial lumen	GO:0046914//transition metal ion binding;GO:0022892;GO:0016597//amino acid binding	GO:0006631//fatty acid metabolic process	unknown [Solanum tuberosum]
gnl|UG|Nta#S45433906	764	28	68	8.40805	23.4141	1.47754	Up	-	-	-	unknown [Solanum tuberosum]
gnl|UG|Nta#S45435662	690	27	60	8.97729	22.8752	1.34943	Up	-	-	-	unknown [Solanum tuberosum]
gi|156679376|gb|AM831378.1|AM831378	507	42	92	19.0052	47.7356	1.32867	Up	-	-	-	unknown [Solanum tuberosum]
gi|51461958|gb|CV020450.1|CV020450	420	30	63	16.3871	39.4597	1.26782	Up	GO:0044464//cell part	GO:0046914//transition metal ion binding	-	unknown [Solanum tuberosum]
gnl|UG|Nta#S45467940	914	79	165	19.8295	47.4898	1.25997	Up	-	-	-	unknown [Solanum tuberosum]
gnl|UG|Nta#S33555864	884	104	190	26.9905	56.5411	1.06685	Up	GO:0005815//microtubule organizing center;GO:0042598//vesicular fraction;GO:0016020//membrane	GO:0005488//binding	GO:0000226//microtubule cytoskeleton organization	unknown [Solanum tuberosum]
gnl|UG|Nta#S33567252	925	163	289	40.4275	82.19	1.02363	Up	GO:0030529//ribonucleoprotein complex	-	GO:0022613//ribonucleoprotein complex biogenesis	unknown [Solanum tuberosum]
gi|254626235|gb|FS406738.1|FS406738	575	165	290	65.8335	132.676	1.01102	Up	-	-	-	unknown [Solanum tuberosum]
gi|190806028|gb|FG174932.1|FG174932	822	61	115	17.0251	36.8035	1.11218	Up	-	-	GO:0010468//regulation of gene expression	unknown [Solanum melongena]
gi|92036177|gb|EB447882.1|EB447882	812	12	84	3.39044	27.2136	3.00478	Up	GO:0016020//membrane;GO:0044444//cytoplasmic part;GO:0043231//intracellular membrane-bounded organelle	-	-	unknown [Solanum lycopersicum]
gnl|UG|Nta#S33541913	828	72	293	19.9495	93.0893	2.22226	Up	GO:0016020//membrane;GO:0044444//cytoplasmic part;GO:0043231//intracellular membrane-bounded organelle	-	-	unknown [Solanum lycopersicum]
gi|190802298|gb|FG174873.1|FG174873	789	96	171	27.9142	57.014	1.03032	Up	-	-	GO:0010467//gene expression	unknown [Solanum bulbocastanum]
gnl|UG|Nta#S40977247	684	0	137	0.001	52.6899	15.6852	Up	-	-	-	unknown [Populus trichocarpa]
gnl|UG|Nta#S33564680	709	20	119	6.47164	44.1533	2.77032	Up	-	-	-	unknown [Populus trichocarpa]
gnl|UG|Nta#S33570081	921	53	270	13.2022	77.12	2.54632	Up	GO:0009536//plastid	GO:0003676//nucleic acid binding	-	unknown [Populus trichocarpa]
gi|357429958|gb|JG449377.1|JG449377	310	10	33	7.40063	28.0037	1.9199	Up	GO:0043231//intracellular membrane-bounded organelle;GO:0031224//intrinsic to membrane;GO:0031410//cytoplasmic vesicle	-	GO:0015031//protein transport	unknown [Populus trichocarpa]
gnl|UG|Nta#S33574280	858	29	63	7.75428	19.3159	1.31673	Up	GO:0031410//cytoplasmic vesicle	GO:0016791//phosphatase activity	-	unknown [Populus trichocarpa]
gnl|UG|Nta#S45483035	820	35	74	9.7923	23.74	1.2776	Up	GO:0043231//intracellular membrane-bounded organelle	GO:0003677//DNA binding;GO:0001071;GO:0005515//protein binding	GO:0006351//transcription, DNA-dependent	unknown [Populus trichocarpa]
gnl|UG|Nta#S33536264	702	52	102	16.994	38.2231	1.16941	Up	-	-	-	unknown [Populus trichocarpa]
gnl|UG|Nta#S33526244	472	36	68	17.4981	37.8992	1.11497	Up	-	-	-	unknown [Populus trichocarpa]
gi|190746860|gb|FG175103.1|FG175103	761	52	91	15.6765	31.4572	1.00478	Up	GO:0043231//intracellular membrane-bounded organelle	-	-	unknown [Populus trichocarpa]
gnl|UG|Nta#S56873107	654	2	77	0.701589	30.9725	5.46422	Up	-	-	-	unknown [Populus trichocarpa]
gnl|UG|Nta#S40629559	545	46	81	19.3639	39.0977	1.01372	Up	-	GO:0005488//binding	-	unknown [Populus trichocarpa x Populus deltoides]
gi|156707134|gb|AM790388.1|AM790388	521	0	71	0.001	35.8495	15.1297	Up	-	GO:0016491//oxidoreductase activity	-	unknown [Picea sitchensis]
gi|156663205|gb|AM803921.1|AM803921	551	0	12	0.001	5.72918	12.4841	Up	-	GO:0016491//oxidoreductase activity	GO:0008152//metabolic process	unknown [Picea sitchensis]
gnl|UG|Nta#S45485073	842	13	285	3.54211	89.0421	4.65181	Up	GO:0009526//plastid envelope;GO:0009532//plastid stroma	GO:0046914//transition metal ion binding;GO:0004312//fatty acid synthase activity;GO:0000166//nucleotide binding	GO:0006631//fatty acid metabolic process	unknown [Picea sitchensis]
gi|190839115|gb|FG173431.1|FG173431	821	11	41	3.07383	13.1372	2.09555	Up	GO:0000325//plant-type vacuole;GO:0005768//endosome;GO:0005798//Golgi-associated vesicle	GO:0005515//protein binding	GO:0008360//regulation of cell shape;GO:0016044//cellular membrane organization;GO:0009657//plastid organization;GO:0009630//gravitropism;GO:0015031//protein transport	unknown [Picea sitchensis]
gi|311121849|gb|HS082192.1|HS082192	456	11	39	5.53425	22.499	2.0234	Up	GO:0044424//intracellular part	GO:0043169//cation binding;GO:0005515//protein binding;GO:0008168//methyltransferase activity;GO:0032559//adenyl ribonucleotide binding	GO:0008213;GO:0006950//response to stress;GO:0006730//one-carbon metabolic process	unknown [Picea sitchensis]
gi|190794256|gb|FG195152.1|FG195152	734	198	569	61.887	203.929	1.72036	Up	GO:0031332	GO:0005488//binding;GO:0016787//hydrolase activity	GO:0035194//posttranscriptional gene silencing by RNA	unknown [Picea sitchensis]
gi|156674775|gb|AM801333.1|AM801333	529	28	72	12.1432	35.8047	1.56	Up	-	-	-	unknown [Picea sitchensis]
gi|254633981|gb|FS420451.1|FS420451	559	17	43	6.97698	20.2358	1.53623	Up	GO:0043231//intracellular membrane-bounded organelle;GO:0031224//intrinsic to membrane	GO:0002094	GO:0006743//ubiquinone metabolic process;GO:0007275//multicellular organismal development	unknown [Picea sitchensis]
gnl|UG|Nta#S50826382	539	38	81	16.1743	39.5329	1.28935	Up	-	-	-	unknown [Picea sitchensis]
gi|190878251|gb|FG192604.1|FG192604	738	30	61	9.326	21.7438	1.22128	Up	GO:0043231//intracellular membrane-bounded organelle;GO:0044444//cytoplasmic part;GO:0016020//membrane	-	GO:0009642//response to light intensity;GO:0010038//response to metal ion;GO:0000302//response to reactive oxygen species	unknown [Picea sitchensis]
gi|254653597|gb|FS435493.1|FS435493	564	8	29	3.25418	13.5264	2.05541	Up	-	-	-	unknown [Nicotiana benthamiana]
gi|254597856|gb|FS378865.1|FS378865	377	16	103	9.73664	71.8718	2.88393	Up	GO:0044464//cell part	-	-	unknown [Medicago truncatula]
gnl|UG|Nta#S45435138	806	5	25	1.4232	8.15958	2.51936	Up	GO:0016591//DNA-directed RNA polymerase II, holoenzyme	GO:0034062//RNA polymerase activity	GO:0010467//gene expression	unknown [Medicago truncatula]
gi|156672545|gb|AM792816.1|AM792816	477	6	26	2.88578	14.339	2.31291	Up	-	GO:0003824//catalytic activity	GO:0008152//metabolic process	unknown [Medicago truncatula]
gnl|UG|Nta#S33570922	952	26	79	6.26566	21.83	1.80077	Up	GO:0044424//intracellular part	GO:0019205//nucleobase, nucleoside, nucleotide kinase activity;GO:0016776//phosphotransferase activity, phosphate group as acceptor;GO:0032559//adenyl ribonucleotide binding	GO:0009117//nucleotide metabolic process	unknown [Medicago truncatula]
gi|254614274|gb|FS384696.1|FS384696	279	12	36	9.86751	33.9438	1.78239	Up	-	-	-	unknown [Medicago truncatula]
gi|156648894|gb|AM844888.1|AM844888	467	23	67	11.299	37.7416	1.73996	Up	GO:0031224//intrinsic to membrane	GO:0016628//oxidoreductase activity, acting on the CH-CH group of donors, NAD or NADP as acceptor;GO:0005402	GO:0006810//transport;GO:0008152//metabolic process	unknown [Medicago truncatula]
gi|124125823|gb|EH665325.1|EH665325	853	22	62	5.91704	19.1208	1.69219	Up	-	-	-	unknown [Medicago truncatula]
gnl|UG|Nta#S45502472	847	62	147	16.7934	45.6559	1.44291	Up	GO:0043231//intracellular membrane-bounded organelle	-	-	unknown [Medicago truncatula]
gi|311121781|gb|HS082124.1|HS082124	576	40	87	15.9319	39.7337	1.31844	Up	GO:0031410//cytoplasmic vesicle	-	-	unknown [Medicago truncatula]
gnl|UG|Nta#S33555416	793	48	104	13.8867	34.5003	1.31291	Up	GO:0031410//cytoplasmic vesicle	-	-	unknown [Medicago truncatula]
gi|123212826|gb|EH617764.1|EH617764	746	31	66	9.53352	23.2738	1.28763	Up	-	-	-	unknown [Medicago truncatula]
gi|224704681|gb|FG625547.1|FG625547	553	41	87	17.0094	41.3863	1.28282	Up	GO:0016020//membrane	-	-	unknown [Medicago truncatula]
gi|156651247|gb|AM836908.1|AM836908	457	0	14	0.001	8.05888	12.9764	Up	GO:0043231//intracellular membrane-bounded organelle	-	GO:0009314//response to radiation	unknown [Glycine max]
gi|156674543|gb|AM799107.1|AM799107	567	0	12	0.001	5.56751	12.4428	Up	GO:0043231//intracellular membrane-bounded organelle	-	GO:0009314//response to radiation	unknown [Glycine max]
gi|224707023|gb|FG631370.1|FG631370	582	0	12	0.001	5.42402	12.4051	Up	-	GO:0016740//transferase activity	-	unknown [Glycine max]
gi|357429720|gb|JG449139.1|JG449139	683	0	14	0.001	5.39225	12.3967	Up	GO:0031410//cytoplasmic vesicle	GO:0016787//hydrolase activity	-	unknown [Glycine max]
gi|156647553|gb|AM848144.1|AM848144	504	12	1710	5.46237	892.541	7.35225	Up	GO:0031410//cytoplasmic vesicle	GO:0016788//hydrolase activity, acting on ester bonds	GO:0044238//primary metabolic process	unknown [Glycine max]
gi|156650844|gb|AM832538.1|AM832538	531	9	609	3.88847	301.707	6.2778	Up	-	GO:0016791//phosphatase activity	-	unknown [Glycine max]
gi|190141888|gb|FG639370.1|FG639370	726	8	101	2.52804	36.5972	3.85564	Up	-	-	GO:0006950//response to stress;GO:0009628//response to abiotic stimulus	unknown [Glycine max]
gi|190138426|gb|FG635005.1|FG635005	635	5	53	1.80645	21.9566	3.60342	Up	-	-	GO:0006950//response to stress	unknown [Glycine max]
gnl|UG|Nta#S36355855	775	11	115	3.25628	39.0354	3.58349	Up	-	GO:0005488//binding	-	unknown [Glycine max]
gnl|UG|Nta#S45527578	715	24	199	7.7008	73.2166	3.24909	Up	GO:0044464//cell part	GO:0016788//hydrolase activity, acting on ester bonds	GO:0044238//primary metabolic process	unknown [Glycine max]
gi|224704387|gb|FG626549.1|FG626549	630	14	111	5.09821	46.3495	3.18449	Up	-	GO:0043169//cation binding	-	unknown [Glycine max]
gnl|UG|Nta#S45508455	544	6	45	2.53036	21.7609	3.10432	Up	-	-	-	unknown [Glycine max]
gnl|UG|Nta#S45498636	762	25	163	7.52689	56.2724	2.9023	Up	GO:0043229//intracellular organelle	GO:0005488//binding;GO:0004672//protein kinase activity	GO:0006970//response to osmotic stress;GO:0006464//protein modification process	unknown [Glycine max]
gnl|UG|Nta#S45501547	884	7	42	1.81667	12.4986	2.78239	Up	GO:0031410//cytoplasmic vesicle	-	-	unknown [Glycine max]
gnl|UG|Nta#S45444191	683	7	41	2.3513	15.7916	2.74763	Up	GO:0016020//membrane	-	-	unknown [Glycine max]
gnl|UG|Nta#S33529826	832	9	50	2.4817	15.8092	2.67136	Up	GO:0043234//protein complex;GO:0043231//intracellular membrane-bounded organelle	GO:0032559//adenyl ribonucleotide binding	GO:0006546//glycine catabolic process	unknown [Glycine max]
gnl|UG|Nta#S33541732	924	9	46	2.23461	13.0963	2.55107	Up	GO:0042579//microbody	-	-	unknown [Glycine max]
gi|123218128|gb|EH618800.1|EH618800	364	22	108	13.866	78.0522	2.49289	Up	GO:0043231//intracellular membrane-bounded organelle;GO:0044444//cytoplasmic part	GO:0003676//nucleic acid binding	GO:0010075//regulation of meristem growth;GO:0009909//regulation of flower development	unknown [Glycine max]
gnl|UG|Nta#S45487352	905	7	34	1.77452	9.8831	2.47754	Up	-	GO:0004674//protein serine/threonine kinase activity	-	unknown [Glycine max]
gi|52831028|gb|BP527301.1|BP527301	405	26	126	14.7282	81.8424	2.47427	Up	GO:0043231//intracellular membrane-bounded organelle;GO:0030529//ribonucleoprotein complex	GO:0004674//protein serine/threonine kinase activity;GO:0032559//adenyl ribonucleotide binding	GO:0006412//translation;GO:0006970//response to osmotic stress;GO:0006464//protein modification process	unknown [Glycine max]
gi|254623880|gb|FS423841.1|FS423841	523	13	62	5.70259	31.1855	2.45119	Up	GO:0044432//endoplasmic reticulum part;GO:0016020//membrane	GO:0005515//protein binding	GO:0050896//response to stimulus;GO:0044267//cellular protein metabolic process	unknown [Glycine max]
gnl|UG|Nta#S52674138	674	17	78	5.78655	30.4437	2.39537	Up	GO:0043231//intracellular membrane-bounded organelle	GO:0035252//UDP-xylosyltransferase activity	GO:0005975//carbohydrate metabolic process	unknown [Glycine max]
gi|254659586|gb|FS404159.1|FS404159	305	9	39	6.76976	33.6378	2.31291	Up	-	GO:0019787//small conjugating protein ligase activity;GO:0032559//adenyl ribonucleotide binding	GO:0060255;GO:0019941//modification-dependent protein catabolic process;GO:0006950//response to stress;GO:0032446//protein modification by small protein conjugation	unknown [Glycine max]
gi|156679401|gb|AM831403.1|AM831403	569	56	239	22.5791	110.496	2.29094	Up	-	GO:0016740//transferase activity	-	unknown [Glycine max]
gnl|UG|Nta#S40601419	584	9	38	3.53558	17.1172	2.27543	Up	-	GO:0046914//transition metal ion binding	-	unknown [Glycine max]
gi|254612809|gb|FS390499.1|FS390499	572	42	160	16.8455	73.5846	2.12704	Up	-	GO:0003824//catalytic activity	-	unknown [Glycine max]
gi|190883865|gb|FG185640.1|FG185640	713	22	83	7.07887	30.6232	2.11304	Up	-	-	-	unknown [Glycine max]
gi|92026980|gb|EB438685.1|EB438685	857	41	150	10.9757	46.044	2.0687	Up	GO:0005911//cell-cell junction;GO:0031224//intrinsic to membrane	GO:0030247//polysaccharide binding	-	unknown [Glycine max]
gi|254652637|gb|FS426649.1|FS426649	599	28	102	10.7241	44.7957	2.0625	Up	GO:0031410//cytoplasmic vesicle	GO:0016209//antioxidant activity;GO:0005506//iron ion binding;GO:0003824//catalytic activity	GO:0006950//response to stress;GO:0008152//metabolic process	unknown [Glycine max]
gnl|UG|Nta#S33566327	808	18	65	5.11083	21.1624	2.04987	Up	-	-	-	unknown [Glycine max]
gnl|UG|Nta#S33503213	663	48	167	16.6096	66.2622	1.99617	Up	-	-	-	unknown [Glycine max]
gi|254608174|gb|FS379765.1|FS379765	496	15	52	6.93809	27.5794	1.99098	Up	-	GO:0016740//transferase activity	-	unknown [Glycine max]
gi|92038738|gb|EB450443.1|EB450443	880	127	440	33.1094	131.532	1.9901	Up	GO:0030312//external encapsulating structure;GO:0009536//plastid	GO:0016615//malate dehydrogenase activity;GO:0046914//transition metal ion binding	GO:0006007//glucose catabolic process;GO:0006952//defense response;GO:0010038//response to metal ion;GO:0043648//dicarboxylic acid metabolic process;GO:0006970//response to osmotic stress;GO:0009060//aerobic respiration	unknown [Glycine max]
gnl|UG|Nta#S33529635	827	18	62	4.99341	19.7219	1.9817	Up	-	-	-	unknown [Glycine max]
gnl|UG|Nta#S45438863	573	45	151	18.0172	69.3242	1.94398	Up	-	-	-	unknown [Glycine max]
gi|254642460|gb|FS433988.1|FS433988	672	57	185	19.4597	72.4211	1.89592	Up	GO:0005911//cell-cell junction;GO:0031224//intrinsic to membrane	GO:0030247//polysaccharide binding	-	unknown [Glycine max]
gnl|UG|Nta#S45520737	703	82	255	26.7602	95.4218	1.83423	Up	-	GO:0016628//oxidoreductase activity, acting on the CH-CH group of donors, NAD or NADP as acceptor	GO:0006694//steroid biosynthetic process;GO:0003006//reproductive developmental process	unknown [Glycine max]
gnl|UG|Nta#S45438558	789	44	133	12.794	44.3443	1.79328	Up	GO:0043231//intracellular membrane-bounded organelle	GO:0003677//DNA binding	-	unknown [Glycine max]
gi|254641157|gb|FS433670.1|FS433670	589	55	160	21.4229	71.4607	1.738	Up	GO:0005743//mitochondrial inner membrane	-	-	unknown [Glycine max]
gi|254642541|gb|FS434069.1|FS434069	441	14	40	7.28316	23.8608	1.712	Up	GO:0043234//protein complex;GO:0043231//intracellular membrane-bounded organelle	GO:0032559//adenyl ribonucleotide binding	GO:0006546//glycine catabolic process	unknown [Glycine max]
gnl|UG|Nta#S45483239	813	39	110	11.0054	35.593	1.69339	Up	-	-	-	unknown [Glycine max]
gi|156647614|gb|AM848205.1|AM848205	605	26	72	9.85936	31.3069	1.66691	Up	GO:0031224//intrinsic to membrane;GO:0031410//cytoplasmic vesicle	GO:0004175//endopeptidase activity	-	unknown [Glycine max]
gi|311121150|gb|HS081493.1|HS081493	440	20	53	10.4282	31.6873	1.60342	Up	GO:0031225//anchored to membrane;GO:0031410//cytoplasmic vesicle	-	-	unknown [Glycine max]
gnl|UG|Nta#S52716408	683	17	45	5.7103	17.3322	1.60182	Up	-	-	-	unknown [Glycine max]
gnl|UG|Nta#S33561909	764	66	173	19.819	59.5683	1.58766	Up	GO:0042598//vesicular fraction;GO:0031090//organelle membrane;GO:0031224//intrinsic to membrane;GO:0009534//chloroplast thylakoid	GO:0005506//iron ion binding;GO:0008940//nitrate reductase activity	GO:0051234//establishment of localization;GO:0006091//generation of precursor metabolites and energy	unknown [Glycine max]
gi|52834798|gb|BP531071.1|BP531071	308	25	64	18.6217	54.6628	1.55357	Up	-	-	-	unknown [Glycine max]
gnl|UG|Nta#S33572007	576	34	86	13.5421	39.277	1.53623	Up	GO:0031224//intrinsic to membrane;GO:0031410//cytoplasmic vesicle	GO:0004175//endopeptidase activity	-	unknown [Glycine max]
gnl|UG|Nta#S45477443	854	386	944	103.696	290.788	1.48762	Up	GO:0043231//intracellular membrane-bounded organelle	GO:0003676//nucleic acid binding	-	unknown [Glycine max]
gi|190864180|gb|FG157507.1|FG157507	908	106	249	26.7825	72.14	1.42951	Up	-	-	-	unknown [Glycine max]
gi|190828930|gb|FG187314.1|FG187314	741	169	390	52.3238	138.455	1.40388	Up	GO:0043231//intracellular membrane-bounded organelle	GO:0046872//metal ion binding;GO:0005515//protein binding	GO:0044267//cellular protein metabolic process	unknown [Glycine max]
gi|92012285|gb|EB425787.1|EB425787	804	43	99	12.27	32.3923	1.40052	Up	GO:0032991//macromolecular complex;GO:0009536//plastid	GO:0005488//binding	-	unknown [Glycine max]
gnl|UG|Nta#S33508938	683	171	382	57.4389	147.131	1.35701	Up	GO:0044464//cell part	GO:0008092//cytoskeletal protein binding	-	unknown [Glycine max]
gnl|UG|Nta#S45498813	906	49	108	12.4079	31.3587	1.33761	Up	-	GO:0005488//binding	-	unknown [Glycine max]
gnl|UG|Nta#S52689246	648	63	134	22.3047	54.3992	1.28624	Up	GO:0043231//intracellular membrane-bounded organelle	GO:0046914//transition metal ion binding;GO:0003676//nucleic acid binding	-	unknown [Glycine max]
gi|254612627|gb|FS375167.1|FS375167	634	32	68	11.5795	28.2152	1.28489	Up	GO:0044464//cell part	GO:0005488//binding;GO:0004527//exonuclease activity	-	unknown [Glycine max]
gi|254650689|gb|FS408461.1|FS408461	635	29	61	10.4774	25.2708	1.27019	Up	GO:0043234//protein complex	GO:0005515//protein binding	GO:0044267//cellular protein metabolic process	unknown [Glycine max]
gnl|UG|Nta#S45488983	868	90	186	23.7877	56.371	1.24474	Up	GO:0031981//nuclear lumen	-	-	unknown [Glycine max]
gnl|UG|Nta#S45501024	811	30	62	8.48655	20.111	1.24474	Up	-	-	-	unknown [Glycine max]
gi|254607340|gb|FS390774.1|FS390774	412	74	149	41.2064	95.1375	1.20714	Up	GO:0016020//membrane	-	-	unknown [Glycine max]
gnl|UG|Nta#S33574467	730	142	281	44.6268	101.262	1.18211	Up	GO:0005743//mitochondrial inner membrane	GO:0015002//heme-copper terminal oxidase activity	-	unknown [Glycine max]
gnl|UG|Nta#S33539512	706	157	304	51.0182	113.274	1.15074	Up	-	-	-	unknown [Glycine max]
gnl|UG|Nta#S45439636	811	69	130	19.5191	42.1682	1.11127	Up	GO:0005838//proteasome regulatory particle;GO:0009526//plastid envelope	-	GO:0048827//phyllome development;GO:0009646//response to absence of light;GO:0006511//ubiquitin-dependent protein catabolic process;GO:0009725//response to hormone stimulus;GO:0009718//anthocyanin biosynthetic process;GO:0043623//cellular protein complex assembly;GO:0006950//response to stress;GO:0009793//embryo development ending in seed dormancy	unknown [Glycine max]
gi|254636071|gb|FS402864.1|FS402864	555	40	75	16.5347	35.5493	1.10432	Up	-	-	-	unknown [Glycine max]
gnl|UG|Nta#S45488917	932	93	169	22.8927	47.7017	1.05915	Up	GO:0005838//proteasome regulatory particle;GO:0009526//plastid envelope	-	GO:0048827//phyllome development;GO:0009646//response to absence of light;GO:0006511//ubiquitin-dependent protein catabolic process;GO:0009725//response to hormone stimulus;GO:0009718//anthocyanin biosynthetic process;GO:0043623//cellular protein complex assembly;GO:0006950//response to stress;GO:0009793//embryo development ending in seed dormancy	unknown [Glycine max]
gnl|UG|Nta#S45482106	893	299	535	76.8158	157.603	1.03682	Up	-	-	-	unknown [Glycine max]
gnl|UG|Nta#S52676003	614	45	80	16.8141	34.2755	1.0275	Up	GO:0016020//membrane;GO:0031410//cytoplasmic vesicle	-	-	unknown [Glycine max]
gi|157739763|gb|EX465259.1|EX465259	410	1	26	0.55956	16.6822	4.89787	Up	-	-	GO:0006950//response to stress	unknown [Glycine max]
gi|156638377|gb|AM790648.1|AM790648	548	1	19	0.418649	9.12086	4.44536	Up	GO:0044425//membrane part;GO:0043231//intracellular membrane-bounded organelle	-	-	unknown [Glycine max]
gi|76867298|gb|DV158291.1|DV158291	582	1	19	0.394192	8.58803	4.44536	Up	GO:0043231//intracellular membrane-bounded organelle;GO:0044444//cytoplasmic part;GO:0016020//membrane	GO:0004702//receptor signaling protein serine/threonine kinase activity;GO:0032559//adenyl ribonucleotide binding	GO:0006464//protein modification process	unknown [Glycine max]
gi|92032512|gb|EB444217.1|EB444217	824	2	68	0.556844	21.7092	5.28489	Up	GO:0031461//cullin-RING ubiquitin ligase complex	GO:0016787//hydrolase activity;GO:0004683//calmodulin-dependent protein kinase activity	GO:0000911//cytokinesis by cell plate formation;GO:0016049//cell growth;GO:0009913//epidermal cell differentiation;GO:0008152//metabolic process	unknown [Glycine max]
gi|92039876|gb|EB451579.1|EB451579	878	12	36	3.13558	10.7863	1.78239	Up	-	-	-	unknown [Capsicum frutescens]
gi|92011692|gb|EB425278.1|EB425278	952	4	53	0.963948	14.6454	3.92535	Up	-	GO:0046872//metal ion binding	GO:0009743//response to carbohydrate stimulus	unknown [Arabidopsis thaliana]
gi|254627264|gb|FS416303.1|FS416303	628	25	63	9.13295	26.3903	1.53085	Up	-	-	-	unknown [Arabidopsis thaliana]
gnl|UG|Nta#S33529023	867	42	77	11.1138	23.3633	1.0719	Up	-	GO:0005488//binding	-	unknown [Arabidopsis thaliana]
gnl|UG|Nta#S40631989	559	17	719	6.97698	338.361	5.59981	Up	-	-	-	uncharacterized protein [Arabidopsis thaliana]
gi|92027974|gb|EB439679.1|EB439679	858	7	253	1.87172	77.5704	5.37307	Up	-	-	-	uncharacterized protein [Arabidopsis thaliana]
gi|52832504|gb|BP528777.1|BP528777	605	3	57	1.13762	24.7846	4.44536	Up	-	-	-	uncharacterized protein [Arabidopsis thaliana]
gi|254629209|gb|FS411812.1|FS411812	622	3	25	1.10653	10.5733	3.25632	Up	-	-	-	uncharacterized protein [Arabidopsis thaliana]
gi|254657695|gb|FS383382.1|FS383382	635	45	82	16.2581	33.9706	1.06313	Up	GO:0044464//cell part	-	-	uncharacterized protein [Arabidopsis thaliana]
gi|156663640|gb|AM822890.1|AM822890	536	3	39	1.28407	19.1409	3.89787	Up	-	GO:0016758//transferase activity, transferring hexosyl groups	-	UDP-sugar:glycosyltransferase [Forsythia x intermedia]
gi|190744092|gb|FG201768.1|FG201768	743	42	110	12.9685	38.9463	1.58647	Up	GO:0009536//plastid	GO:0016831//carboxy-lyase activity;GO:0048037//cofactor binding	GO:0019321//pentose metabolic process;GO:0006139//nucleobase, nucleoside, nucleotide and nucleic acid metabolic process	UDP-glucuronate decarboxylase 1 [Nicotiana tabacum]
gi|92038275|gb|EB449980.1|EB449980	840	164	392	44.7915	122.764	1.45459	Up	-	GO:0016757//transferase activity, transferring glycosyl groups	-	UDP-glucosyltransferase family 1 protein [Citrus sinensis]
gi|190136756|gb|FG636935.1|FG636935	464	2	23	0.988878	13.0398	3.72099	Up	-	GO:0016758//transferase activity, transferring hexosyl groups	-	UDP-glucosyltransferase family 1 protein [Citrus sinensis]
gnl|UG|Nta#S45491571	939	74	152	18.0799	42.5834	1.2359	Up	GO:0043231//intracellular membrane-bounded organelle	GO:0035251//UDP-glucosyltransferase activity	GO:0006464//protein modification process	UDP-glucose:glycoprotein glucosyltransferase [Arabidopsis thaliana]
gi|92011324|gb|EB424950.1|EB424950	834	0	39	0.001	12.3016	13.5866	Up	-	GO:0035251//UDP-glucosyltransferase activity	GO:0052482;GO:0019758	UDP-glucose:glucosyltransferase [Lycium barbarum]
gi|190795062|gb|FG182134.1|FG182134	750	13	51	3.97661	17.8884	2.16941	Up	GO:0044424//intracellular part	GO:0051748//UTP-monosaccharide-1-phosphate uridylyltransferase activity	-	UDP-glucose pyrophosphorylase [Solanum tuberosum]
gnl|UG|Nta#S33578040	1128	35	95	7.11852	22.1553	1.638	Up	GO:0044424//intracellular part	GO:0051748//UTP-monosaccharide-1-phosphate uridylyltransferase activity	-	UDP-glucose pyrophosphorylase [Nicotiana tabacum]
gi|32876258|gb|BP133373.1|BP133373	610	20	49	7.52195	21.1314	1.49021	Up	-	GO:0035251//UDP-glucosyltransferase activity	GO:0006464//protein modification process	UDP-glucose glycoprotein:glucosyltransferase, putative [Ricinus communis]
gnl|UG|Nta#S45492343	906	55	148	13.9272	42.9731	1.62552	Up	GO:0043231//intracellular membrane-bounded organelle	GO:0016857//racemase and epimerase activity, acting on carbohydrates and derivatives;GO:0048037//cofactor binding	GO:0006139//nucleobase, nucleoside, nucleotide and nucleic acid metabolic process;GO:0042546//cell wall biogenesis;GO:0019322//pentose biosynthetic process;GO:0019318//hexose metabolic process	UDP-glucose 4-epimerase, putative [Ricinus communis]
gi|254622155|gb|FS406482.1|FS406482	594	1	23	0.386228	10.186	4.72099	Up	-	GO:0016757//transferase activity, transferring glycosyl groups	-	UDP-galactose:solanidine galactosyltransferase [Solanum tuberosum]
gnl|UG|Nta#S45520692	742	55	203	17.0055	71.9706	2.08141	Up	GO:0009527//plastid outer membrane	GO:0035250//UDP-galactosyltransferase activity	GO:0009267//cellular response to starvation;GO:0009247//glycolipid biosynthetic process	UDP-galactose:MGDG galactosyltransferase, putative [Ricinus communis]
gi|156638271|gb|AM790542.1|AM790542	563	12	39	4.88994	18.223	1.89787	Up	GO:0031090//organelle membrane;GO:0031224//intrinsic to membrane	GO:0015165//pyrimidine nucleotide sugar transmembrane transporter activity	GO:0006984//ER-nucleus signaling pathway;GO:0008643//carbohydrate transport	UDP-galactose transporter homolog 1, related [Medicago truncatula]
gi|156653943|gb|AM835037.1|AM835037	407	6	26	3.38211	16.8051	2.31291	Up	-	-	-	ubiquitin-protein ligase, putative [Ricinus communis]
gnl|UG|Nta#S56465395	599	29	61	11.1071	26.7896	1.27019	Up	-	-	-	ubiquitin-protein ligase, putative [Ricinus communis]
gnl|UG|Nta#S56873715	663	218	535	75.4351	212.277	1.49264	Up	-	-	-	Ubiquitin-fold modifier 1 precursor, putative [Ricinus communis]
gi|254600231|gb|FS395135.1|FS395135	538	71	133	30.2766	65.0327	1.10296	Up	GO:0016020//membrane	GO:0019899//enzyme binding;GO:0019787//small conjugating protein ligase activity	GO:0070646;GO:0060255;GO:0019941//modification-dependent protein catabolic process	ubiquitin-conjugating enzyme UBC2 [Mesembryanthemum crystallinum]
gnl|UG|Nta#S45443205	803	45	122	12.8566	39.9675	1.63631	Up	-	GO:0019787//small conjugating protein ligase activity	GO:0032446//protein modification by small protein conjugation;GO:0060255	ubiquitin-conjugating enzyme h, putative [Ricinus communis]
gi|156651193|gb|AM836854.1|AM836854	513	27	60	12.0747	30.7678	1.34943	Up	-	GO:0019787//small conjugating protein ligase activity	GO:0032446//protein modification by small protein conjugation;GO:0060255	ubiquitin-conjugating enzyme h, putative [Ricinus communis]
gnl|UG|Nta#S45492560	902	37	110	9.41078	32.0811	1.76934	Up	-	GO:0019787//small conjugating protein ligase activity;GO:0032559//adenyl ribonucleotide binding	GO:0070646;GO:0060255	ubiquitin-conjugating enzyme E2-17 kDa [Zea mays]
gi|52838913|gb|BP535186.1|BP535186	900	49	121	12.4906	35.3676	1.50158	Up	-	GO:0019787//small conjugating protein ligase activity	GO:0070646;GO:0060255	ubiquitin-conjugating enzyme E2-17 kDa [Zea mays]
gi|190134746|gb|FG634530.1|FG634530	649	9	35	3.18147	14.1869	2.15679	Up	-	GO:0019787//small conjugating protein ligase activity	GO:0060255;GO:0006464//protein modification process	Ubiquitin-conjugating enzyme [Plantago major]
gnl|UG|Nta#S36358774	725	199	489	62.9717	177.433	1.4945	Up	-	GO:0016881//acid-amino acid ligase activity	GO:0060255;GO:0006464//protein modification process	Ubiquitin-conjugating enzyme [Plantago major]
gnl|UG|Nta#S45463821	893	50	88	12.8454	25.9235	1.013	Up	-	-	-	ubiquitin-associated /TS-N domain-containing protein [Arabidopsis lyrata subsp. lyrata]
gi|190885377|gb|FG155523.1|FG155523	830	23	53	6.35741	16.7981	1.40179	Up	GO:0044464//cell part	-	-	Ubiquitin-associated (UBA) protein [Arabidopsis thaliana]
gnl|UG|Nta#S33544575	856	55	117	14.7407	35.9563	1.28643	Up	-	GO:0016787//hydrolase activity	-	ubiquitin specific protease 12 [Nicotiana tabacum]
gnl|UG|Nta#S48316926	3351	258	539	17.6635	42.3133	1.26034	Up	-	GO:0016790//thiolester hydrolase activity	GO:0019941//modification-dependent protein catabolic process	ubiquitin specific protease 12 [Nicotiana tabacum]
gnl|UG|Nta#S45488951	926	274	616	67.8844	174.998	1.36618	Up	GO:0043231//intracellular membrane-bounded organelle	-	GO:0032502//developmental process;GO:0019941//modification-dependent protein catabolic process;GO:0010033//response to organic substance;GO:0043412	ubiquitin precursor [Hevea brasiliensis]
gnl|UG|Nta#S40642163	575	17	46	6.78284	21.0452	1.63353	Up	GO:0043231//intracellular membrane-bounded organelle;GO:0031410//cytoplasmic vesicle	GO:0046914//transition metal ion binding;GO:0019787//small conjugating protein ligase activity	GO:0019941//modification-dependent protein catabolic process;GO:0032501//multicellular organismal process;GO:0032446//protein modification by small protein conjugation	Ubiquitin ligase SINAT5, putative [Ricinus communis]
gi|156653106|gb|AM828634.1|AM828634	546	7	27	2.94128	13.0087	2.14496	Up	GO:0043231//intracellular membrane-bounded organelle;GO:0031410//cytoplasmic vesicle	GO:0046914//transition metal ion binding;GO:0019787//small conjugating protein ligase activity	GO:0019941//modification-dependent protein catabolic process;GO:0032501//multicellular organismal process;GO:0032446//protein modification by small protein conjugation	ubiquitin ligase SINAT5 [Cucumis melo subsp. melo]
gnl|UG|Nta#S33570860	937	43	78	10.5283	21.8987	1.05657	Up	GO:0043231//intracellular membrane-bounded organelle	GO:0046914//transition metal ion binding;GO:0019787//small conjugating protein ligase activity	GO:0019941//modification-dependent protein catabolic process;GO:0032501//multicellular organismal process;GO:0032446//protein modification by small protein conjugation	Ubiquitin ligase SINAT3, putative [Ricinus communis]
gi|156667642|gb|AM806044.1|AM806044	515	48	107	21.3828	54.6562	1.35393	Up	GO:0031461//cullin-RING ubiquitin ligase complex;GO:0019897//extrinsic to plasma membrane	GO:0016301//kinase activity;GO:0005515//protein binding;GO:0016628//oxidoreductase activity, acting on the CH-CH group of donors, NAD or NADP as acceptor;GO:0032559//adenyl ribonucleotide binding	GO:0006464//protein modification process	ubiquitin ligase protein cop1, putative [Ricinus communis]
gnl|UG|Nta#S33536601	901	97	177	24.6989	51.6787	1.06512	Up	GO:0031461//cullin-RING ubiquitin ligase complex;GO:0019897//extrinsic to plasma membrane	GO:0016301//kinase activity;GO:0005515//protein binding;GO:0016628//oxidoreductase activity, acting on the CH-CH group of donors, NAD or NADP as acceptor;GO:0032559//adenyl ribonucleotide binding	GO:0006464//protein modification process	ubiquitin ligase protein cop1, putative [Ricinus communis]
gi|190870793|gb|FG199782.1|FG199782	714	10	38	3.21316	14.0006	2.12343	Up	-	-	-	ubiquitin fusion-degradation protein-like [Solanum tuberosum]
gi|254622020|gb|FS396127.1|FS396127	549	63	155	26.3268	74.2715	1.49627	Up	GO:0043231//intracellular membrane-bounded organelle;GO:0030529//ribonucleoprotein complex	GO:0005198//structural molecule activity	GO:0003006//reproductive developmental process;GO:0010467//gene expression;GO:0032446//protein modification by small protein conjugation	ubiquitin fusion protein [Arachis hypogaea]
gnl|UG|Nta#S33537450	662	33	64	11.4363	25.4322	1.15304	Up	GO:0043231//intracellular membrane-bounded organelle;GO:0030529//ribonucleoprotein complex	GO:0005198//structural molecule activity	GO:0003006//reproductive developmental process;GO:0010467//gene expression;GO:0032446//protein modification by small protein conjugation	ubiquitin fusion protein [Arachis hypogaea]
gnl|UG|Nta#S33563070	849	65	152	17.5645	47.0976	1.42299	Up	-	GO:0019787//small conjugating protein ligase activity	GO:0070646;GO:0060255;GO:0009887//organ morphogenesis;GO:0019941//modification-dependent protein catabolic process;GO:0009908//flower development	ubiquitin conjugating enzyme [Gossypium hirsutum]
gi|76871643|gb|DV162635.1|DV162635	880	5	36	1.30352	10.7617	3.04543	Up	-	-	-	Ubiquitin [Medicago truncatula]
gi|357429974|gb|JG449393.1|JG449393	763	5	24	1.50341	8.27465	2.46046	Up	-	-	-	Ubiquitin [Medicago truncatula]
gi|76869458|gb|DV160450.1|DV160450	833	23	78	6.33452	24.6327	1.95927	Up	-	-	-	Ubiquitin [Medicago truncatula]
gnl|UG|Nta#S45438447	600	127	392	48.5605	171.869	1.82345	Up	GO:0019866//organelle inner membrane;GO:0043231//intracellular membrane-bounded organelle;GO:0044425//membrane part	-	GO:0051234//establishment of localization;GO:0006091//generation of precursor metabolites and energy	Ubiquinol-cytochrome c reductase complex 6.7 kDa protein; Short=CR6
gi|254627194|gb|FS416233.1|FS416233	573	28	81	11.2107	37.1872	1.72992	Up	-	-	-	Ubiquinol-cytochrome c reductase complex 6.7 kDa protein; Short=CR6
gnl|UG|Nta#S36362867	619	138	258	51.1469	109.646	1.10013	Up	GO:0043231//intracellular membrane-bounded organelle;GO:0016020//membrane	-	-	Ubiquinol-cytochrome c reductase complex 6.7 kDa protein; Short=CR6
gi|156680504|gb|AM837648.1|AM837648	408	11	35	6.18533	22.5668	1.86728	Up	-	-	-	ubiquilin [Solanum nigrum]
gnl|UG|Nta#S45476066	890	12	36	3.0933	10.6408	1.78239	Up	GO:0043231//intracellular membrane-bounded organelle	GO:0046914//transition metal ion binding;GO:0003676//nucleic acid binding	GO:0009648//photoperiodism	U2 snrnp auxiliary factor, small subunit, putative [Ricinus communis]
gnl|UG|Nta#S45488144	920	89	974	22.1939	278.506	3.64947	Up	-	GO:0004721//phosphoprotein phosphatase activity	GO:0006796//phosphate metabolic process	tyrosine specific protein phosphatase family protein [Capsicum annuum]
gi|190809243|gb|FG161564.1|FG161564	822	19	199	5.30289	63.686	3.58613	Up	-	GO:0004721//phosphoprotein phosphatase activity	GO:0006796//phosphate metabolic process	tyrosine specific protein phosphatase family protein [Capsicum annuum]
gnl|UG|Nta#S52728624	646	3	111	1.06542	45.2015	5.40688	Up	-	GO:0016846//carbon-sulfur lyase activity;GO:0048037//cofactor binding;GO:0008483//transaminase activity	GO:0044237//cellular metabolic process	tyrosine aminotransferase 2 [Solanum pennellii]
gnl|UG|Nta#S33578275	903	14	39	3.55689	11.3616	1.67548	Up	GO:0044424//intracellular part	GO:0016407//acetyltransferase activity	-	tyramine hydroxycinnamoyltransferase [Nicotiana tabacum]
gi|254608929|gb|FS405383.1|FS405383	630	5	30	1.82079	12.5269	2.78239	Up	-	GO:0046914//transition metal ion binding;GO:0019798;GO:0019842//vitamin binding	GO:0008152//metabolic process	type 2 proly 4-hydroxylase [Nicotiana tabacum]
gnl|UG|Nta#S48830622	1189	20	108	3.85903	23.8949	2.63039	Up	-	GO:0046914//transition metal ion binding;GO:0019798;GO:0019842//vitamin binding	GO:0008152//metabolic process	type 2 proly 4-hydroxylase [Nicotiana tabacum]
gi|83421868|gb|DW003862.1|DW003862	632	15	53	5.44509	22.0608	2.01846	Up	GO:0031981//nuclear lumen	GO:0030528//transcription regulator activity;GO:0005488//binding	GO:0009725//response to hormone stimulus;GO:0006970//response to osmotic stress	type 2 histone deacetylase c [Nicotiana tabacum]
gi|254625510|gb|FS437030.1|FS437030	648	18	49	6.37277	19.8922	1.64221	Up	GO:0005634//nucleus	GO:0046914//transition metal ion binding	GO:0010467//gene expression;GO:0009987//cellular process	type 2 histone deacetylase c [Nicotiana tabacum]
gi|309377057|gb|HO845834.1|HO845834	644	10	45	3.56242	18.3819	2.36735	Up	GO:0031981//nuclear lumen	GO:0046914//transition metal ion binding;GO:0003824//catalytic activity	GO:0010468//regulation of gene expression;GO:0006325//chromatin organization	type 2 histone deacetylase a [Nicotiana tabacum]
gi|224707205|gb|FG621478.1|FG621478	527	65	207	28.2965	103.329	1.86855	Up	GO:0005634//nucleus	GO:0046872//metal ion binding	GO:0010467//gene expression;GO:0009987//cellular process	type 2 histone deacetylase a [Nicotiana tabacum]
gi|190145079|gb|FG642282.1|FG642282	700	4	49	1.31097	18.4145	3.81214	Up	-	GO:0004871//signal transducer activity	GO:0006351//transcription, DNA-dependent;GO:0023060	Two-component response regulator ARR8, putative [Ricinus communis]
gnl|UG|Nta#S36362143	789	14	107	4.07082	35.6755	3.13154	Up	-	-	-	Two-component response regulator ARR8, putative [Ricinus communis]
gi|76867361|gb|DV158354.1|DV158354	863	0	88	0.001	26.8247	14.7113	Up	-	-	-	tumor-related protein-like, putative [Medicago truncatula]
gi|94325821|gb|EB679423.1|EB679423	729	0	18	0.001	6.49543	12.6652	Up	GO:0043231//intracellular membrane-bounded organelle	-	-	tumor-related protein-like, putative [Medicago truncatula]
gnl|UG|Nta#S33578383	858	50	101	13.3694	30.9668	1.21178	Up	-	GO:0061135	-	tumor-related protein [Nicotiana tabacum]
gnl|UG|Nta#S45528259	747	8	278	2.45697	97.901	5.31637	Up	-	-	-	tumor-related protein [Nicotiana glauca x Nicotiana langsdorffii]
gnl|UG|Nta#S33570540	954	10	195	2.40482	53.7711	4.48283	Up	GO:0043231//intracellular membrane-bounded organelle	-	-	tumor-related protein [Nicotiana glauca x Nicotiana langsdorffii]
gi|190812926|gb|FG133342.1|FG133342	873	36	69	9.4606	20.7921	1.13603	Up	GO:0043231//intracellular membrane-bounded organelle;GO:0043234//protein complex;GO:0015630//microtubule cytoskeleton;GO:0030312//external encapsulating structure;GO:0016020//membrane	GO:0017111//nucleoside-triphosphatase activity;GO:0032561//guanyl ribonucleotide binding	GO:0010038//response to metal ion;GO:0043623//cellular protein complex assembly;GO:0006970//response to osmotic stress;GO:0007017//microtubule-based process	tubulin, beta chain [Populus trichocarpa]
gnl|UG|Nta#S45484376	874	29	59	7.61232	17.7584	1.22209	Up	GO:0043231//intracellular membrane-bounded organelle	GO:0003676//nucleic acid binding	GO:0010468//regulation of gene expression	tuber-specific and sucrose-responsive element binding factor [Solanum tuberosum]
gnl|UG|Nta#S33503660	677	21	86	7.11641	33.4174	2.23138	Up	-	GO:0005506//iron ion binding;GO:0022892	GO:0009725//response to hormone stimulus;GO:0006950//response to stress;GO:0015669//gas transport	truncated hemoglobin [Carica papaya]
gi|156640299|gb|AM790787.1|AM790787	514	29	87	12.9439	44.5265	1.78239	Up	-	GO:0016866//intramolecular transferase activity;GO:0003676//nucleic acid binding	GO:0001522//pseudouridine synthesis	tRNA pseudouridine synthase d, putative [Ricinus communis]
gnl|UG|Nta#S45514676	772	74	130	21.991	44.2985	1.01034	Up	-	-	-	tRNA ligase, putative [Ricinus communis]
gnl|UG|Nta#S33542196	897	43	80	10.9978	23.4617	1.09309	Up	GO:0044424//intracellular part	GO:0016861//intramolecular oxidoreductase activity, interconverting aldoses and ketoses	GO:0006631//fatty acid metabolic process;GO:0006007//glucose catabolic process	triosphosphate isomerase-like protein [Solanum tuberosum]
gi|156689572|gb|AM823640.1|AM823640	433	4	67	2.11935	40.7052	4.26352	Up	-	-	-	triacylglycerol lipase, putative [Ricinus communis]
gi|190838981|gb|FG140327.1|FG140327	829	8	35	2.21394	11.1065	2.32671	Up	-	GO:0035251//UDP-glucosyltransferase activity;GO:0016787//hydrolase activity	GO:0009756//carbohydrate mediated signaling;GO:0005991//trehalose metabolic process;GO:0007275//multicellular organismal development;GO:0042546//cell wall biogenesis;GO:0003006//reproductive developmental process	trehalose-phosphate synthase 1 [Solanum lycopersicum]
gi|254601525|gb|FS378930.1|FS378930	583	16	177	6.29625	79.867	3.66503	Up	-	GO:0019203//carbohydrate phosphatase activity	GO:0005991//trehalose metabolic process	trehalose-6-phosphate synthase, putative [Ricinus communis]
gi|94324750|gb|EB678352.1|EB678352	699	22	192	7.22065	72.2581	3.32296	Up	-	GO:0019203//carbohydrate phosphatase activity	GO:0005991//trehalose metabolic process	trehalose-6-phosphate synthase, putative [Ricinus communis]
gnl|UG|Nta#S45486143	907	61	316	15.4295	91.6521	2.57047	Up	-	GO:0005488//binding;GO:0035251//UDP-glucosyltransferase activity;GO:0019203//carbohydrate phosphatase activity	GO:0005991//trehalose metabolic process	trehalose-6-phosphate synthase, putative [Ricinus communis]
gi|156694848|gb|AM814130.1|AM814130	508	13	46	5.87097	23.8208	2.02055	Up	-	GO:0019203//carbohydrate phosphatase activity;GO:0035251//UDP-glucosyltransferase activity	-	trehalose-6-phosphate synthase [Solanum lycopersicum]
gnl|UG|Nta#S33537184	737	14	78	4.35804	27.8413	2.67548	Up	-	GO:0035251//UDP-glucosyltransferase activity;GO:0019203//carbohydrate phosphatase activity	GO:0005991//trehalose metabolic process	trehalose phosphate synthase [Selaginella moellendorffii]
gnl|UG|Nta#S45464049	877	10	59	2.61596	17.6976	2.75814	Up	-	GO:0035251//UDP-glucosyltransferase activity	GO:0009756//carbohydrate mediated signaling;GO:0007275//multicellular organismal development;GO:0042546//cell wall biogenesis;GO:0005984//disaccharide metabolic process;GO:0003006//reproductive developmental process	trehalose 6-phosphate synthase [Nicotiana tabacum]
gi|190868527|gb|FG197252.1|FG197252	690	13	68	4.3224	25.9252	2.58445	Up	-	GO:0035251//UDP-glucosyltransferase activity;GO:0016787//hydrolase activity	GO:0009756//carbohydrate mediated signaling;GO:0005991//trehalose metabolic process;GO:0007275//multicellular organismal development;GO:0042546//cell wall biogenesis;GO:0003006//reproductive developmental process	trehalose 6-phosphate synthase [Nicotiana tabacum]
gnl|UG|Nta#S55423682	3039	309	1471	23.327	127.334	2.44855	Up	-	GO:0035251//UDP-glucosyltransferase activity;GO:0019203//carbohydrate phosphatase activity	GO:0009756//carbohydrate mediated signaling;GO:0005991//trehalose metabolic process;GO:0007275//multicellular organismal development;GO:0042546//cell wall biogenesis;GO:0003006//reproductive developmental process	trehalose 6-phosphate synthase [Nicotiana tabacum]
gnl|UG|Nta#S55423681	1852	203	357	25.147	50.7096	1.01187	Up	GO:0009536//plastid	GO:0019203//carbohydrate phosphatase activity	GO:0005991//trehalose metabolic process	trehalose 6-phosphate phosphatase [Nicotiana tabacum]
gnl|UG|Nta#S54955501	1977	79	158	9.1675	21.0239	1.19743	Up	-	GO:0015927//trehalase activity	GO:0005991//trehalose metabolic process	trehalase [Nicotiana tabacum]
gi|190786748|gb|FG169715.1|FG169715	850	14	99	3.77868	30.6393	3.01943	Up	-	-	-	Transposon MuDR mudrA-like protein, putative [Solanum demissum]
gnl|UG|Nta#S45443992	502	10	52	4.57011	27.2497	2.57594	Up	-	-	-	Transposon MuDR mudrA-like protein, putative [Solanum demissum]
gi|224707635|gb|FG625073.1|FG625073	529	8	33	3.46948	16.4105	2.24182	Up	-	-	-	Transposon MuDR mudrA-like protein, putative [Solanum demissum]
gi|123224916|gb|EH623843.1|EH623843	849	46	277	12.4303	85.8291	2.78761	Up	-	-	GO:0051234//establishment of localization	transporter-like protein [Solanum tuberosum]
gi|123221597|gb|EH621762.1|EH621762	861	24	104	6.39497	31.7755	2.31291	Up	-	-	GO:0051234//establishment of localization	transporter-like protein [Solanum tuberosum]
gnl|UG|Nta#S33532504	968	45	111	10.6652	30.1655	1.49999	Up	GO:0044464//cell part	-	GO:0051234//establishment of localization	transporter-like protein [Solanum tuberosum]
gnl|UG|Nta#S45484585	862	6	35	1.59689	10.6813	2.74175	Up	-	-	-	transporter, putative [Ricinus communis]
gi|83421830|gb|DW003824.1|DW003824	596	90	182	34.6439	80.3319	1.21337	Up	-	-	-	transporter, putative [Ricinus communis]
gnl|UG|Nta#S40636495	551	22	51	9.16013	24.349	1.41042	Up	-	-	GO:0019941//modification-dependent protein catabolic process	TRANSPORT INHIBITOR RESPONSE 1 protein, putative [Ricinus communis]
gnl|UG|Nta#S45478275	901	28	76	7.12958	22.1897	1.638	Up	GO:0031224//intrinsic to membrane	GO:0008565//protein transporter activity	GO:0015031//protein transport	Transmembrane emp24 domain-containing protein 10 precursor, putative [Ricinus communis]
gi|190789207|gb|FG180805.1|FG180805	742	4	45	1.23676	15.9541	3.68928	Up	GO:0031410//cytoplasmic vesicle	-	-	translocon-associated protein, alpha subunit, putative [Ricinus communis]
gi|83421983|gb|DW003977.1|DW003977	715	54	143	17.3268	52.613	1.60241	Up	GO:0031410//cytoplasmic vesicle	-	-	translocon-associated protein, alpha subunit, putative [Ricinus communis]
gi|92012526|gb|EB426027.1|EB426027	844	39	75	10.6011	23.3766	1.14085	Up	GO:0031410//cytoplasmic vesicle	-	-	translocon-associated protein, alpha subunit, putative [Ricinus communis]
gnl|UG|Nta#S33555691	788	991	2425	288.521	809.559	1.48846	Up	GO:0044424//intracellular part	-	-	Translationally-controlled tumor protein homolog; Short=TCTP; AltName: Full=p23
gi|92012021|gb|EB425572.1|EB425572	836	27	75	7.40949	23.6003	1.67136	Up	GO:0044424//intracellular part	GO:0008135//translation factor activity, nucleic acid binding	GO:0006412//translation	translation initiation factor eIF4E [Nicotiana tabacum]
gi|156671279|gb|AM802895.1|AM802895	512	3	33	1.34426	16.9553	3.65686	Up	GO:0009534//chloroplast thylakoid	GO:0016744	-	transketolase, putative [Ricinus communis]
gnl|UG|Nta#S33544831	734	15	42	4.68841	15.0528	1.68286	Up	GO:0032991//macromolecular complex;GO:0009536//plastid	GO:0005488//binding	-	transformer-SR ribonucleoprotein [Nicotiana tabacum]
gnl|UG|Nta#S45481947	868	42	80	11.1009	24.2456	1.12704	Up	-	-	-	transformer-SR ribonucleoprotein [Nicotiana tabacum]
gi|156677568|gb|AM825056.1|AM825056	540	10	40	4.24851	19.4863	2.19743	Up	GO:0043231//intracellular membrane-bounded organelle;GO:0031224//intrinsic to membrane	GO:0030246//carbohydrate binding;GO:0035250//UDP-galactosyltransferase activity	GO:0006464//protein modification process	transferase, transferring glycosyl groups, putative [Ricinus communis]
gnl|UG|Nta#S33531282	856	73	148	19.565	45.4832	1.21706	Up	GO:0043234//protein complex;GO:0044464//cell part	GO:0035251//UDP-glucosyltransferase activity	GO:0006074	transferase, transferring glycosyl groups, putative [Ricinus communis]
gi|52837496|gb|BP533769.1|BP533769	656	1	27	0.349725	10.8274	4.95232	Up	GO:0016020//membrane	GO:0035251//UDP-glucosyltransferase activity	GO:0030258//lipid modification	transferase, transferring glycosyl groups, putative [Ricinus communis]
gi|156656222|gb|AM820447.1|AM820447	524	0	49	0.001	24.5996	14.5863	Up	GO:0012505//endomembrane system;GO:0043231//intracellular membrane-bounded organelle;GO:0031224//intrinsic to membrane	GO:0042285//xylosyltransferase activity	GO:0045229//external encapsulating structure organization	transferase, putative [Ricinus communis]
gnl|UG|Nta#S33529731	762	121	247	36.4302	85.2717	1.22693	Up	-	-	-	transcription regulator, putative [Ricinus communis]
gi|156639482|gb|AM785399.1|AM785399	443	0	24	0.001	14.2518	13.7989	Up	GO:0043231//intracellular membrane-bounded organelle	GO:0003676//nucleic acid binding	GO:0010468//regulation of gene expression	transcription factor, putative [Ricinus communis]
gi|94325780|gb|EB679382.1|EB679382	853	5	36467	1.34478	11246.4	13.0298	Up	-	-	-	transcription factor, putative [Ricinus communis]
gi|156680982|gb|AM845472.1|AM845472	400	0	12	0.001	7.89194	12.9462	Up	-	GO:0001071	GO:0009725//response to hormone stimulus;GO:0010467//gene expression;GO:0009987//cellular process	transcription factor, putative [Ricinus communis]
gi|156673539|gb|AM789523.1|AM789523	283	21	247	17.0241	229.601	3.75348	Up	GO:0043231//intracellular membrane-bounded organelle	GO:0046914//transition metal ion binding;GO:0003676//nucleic acid binding	GO:0010468//regulation of gene expression;GO:0006351//transcription, DNA-dependent	transcription factor, putative [Ricinus communis]
gi|123213179|gb|EH618041.1|EH618041	460	3	24	1.49621	13.7251	3.19743	Up	-	-	-	transcription factor, putative [Ricinus communis]
gnl|UG|Nta#S33534363	866	79	576	20.9286	174.971	3.06357	Up	-	-	-	transcription factor, putative [Ricinus communis]
gi|156651603|gb|AM848585.1|AM848585	463	31	156	15.3607	88.6352	2.52864	Up	-	-	-	transcription factor, putative [Ricinus communis]
gi|190839039|gb|FG167421.1|FG167421	907	51	118	12.9001	34.2245	1.40765	Up	GO:0043231//intracellular membrane-bounded organelle	GO:0042802//identical protein binding;GO:0003677//DNA binding	GO:0032507//maintenance of protein location in cell;GO:0003002//regionalization;GO:0010468//regulation of gene expression;GO:0051301//cell division;GO:0009606//tropism	transcription factor, putative [Ricinus communis]
gnl|UG|Nta#S45487475	921	39	84	9.71484	23.9929	1.30434	Up	-	-	-	transcription factor, putative [Ricinus communis]
gnl|UG|Nta#S33553000	870	148	291	39.0277	87.9906	1.17285	Up	-	-	-	transcription factor, putative [Ricinus communis]
gnl|UG|Nta#S33510229	619	2	145	0.741259	61.6226	6.37734	Up	-	GO:0001071	GO:0010468//regulation of gene expression	transcription factor, putative [Ricinus communis]
gnl|UG|Nta#S45483962	870	24	55	6.32882	16.6305	1.39383	Up	-	-	-	transcription factor WRKY [Capsicum annuum]
gnl|UG|Nta#S33578500	1344	41	75	6.99866	14.68	1.0687	Up	GO:0043231//intracellular membrane-bounded organelle	GO:0003676//nucleic acid binding	GO:0010468//regulation of gene expression	transcription factor Myb1 [Nicotiana tabacum]
gi|156683062|gb|AM847680.1|AM847680	508	40	73	18.0645	37.8026	1.06533	Up	GO:0043231//intracellular membrane-bounded organelle	GO:0046983//protein dimerization activity	GO:0022402//cell cycle process;GO:0010468//regulation of gene expression;GO:0006261//DNA-dependent DNA replication;GO:0006350//transcription	Transcription factor Dp-1, putative [Ricinus communis]
gi|92039624|gb|EB451329.1|EB451329	910	53	153	13.3618	44.2296	1.7269	Up	GO:0043231//intracellular membrane-bounded organelle	GO:0003677//DNA binding;GO:0001071	GO:0010468//regulation of gene expression;GO:0009725//response to hormone stimulus;GO:0006351//transcription, DNA-dependent;GO:0051707//response to other organism	transcription factor CaWRKY1 [Capsicum annuum]
gnl|UG|Nta#S45475991	920	53	116	13.2166	33.169	1.32749	Up	GO:0043231//intracellular membrane-bounded organelle	GO:0003677//DNA binding;GO:0001071	GO:0010468//regulation of gene expression;GO:0009725//response to hormone stimulus;GO:0006351//transcription, DNA-dependent;GO:0051707//response to other organism	transcription factor CaWRKY1 [Capsicum annuum]
gnl|UG|Nta#S33577065	1780	49	88	6.31548	13.0054	1.04215	Up	GO:0043231//intracellular membrane-bounded organelle;GO:0043234//protein complex	GO:0003676//nucleic acid binding;GO:0001071	GO:0045787//positive regulation of cell cycle;GO:0009725//response to hormone stimulus;GO:0010468//regulation of gene expression;GO:0006351//transcription, DNA-dependent;GO:0000904//cell morphogenesis involved in differentiation	transcription factor [Nicotiana tabacum]
gi|92035208|gb|EB446913.1|EB446913	679	65	139	21.9621	53.8527	1.294	Up	GO:0043231//intracellular membrane-bounded organelle	GO:0016744	GO:0006007//glucose catabolic process	transaldolase [Solanum tuberosum]
gi|190723364|gb|FG191990.1|FG191990	754	39	133	11.8665	46.4027	1.96731	Up	-	-	-	tospovirus resistance protein E [Solanum lycopersicum]
gnl|UG|Nta#S33528974	937	18	44	4.40721	12.3531	1.48694	Up	-	-	-	tospovirus resistance protein E [Solanum lycopersicum]
gnl|UG|Nta#S45490077	831	81	159	22.3622	50.3337	1.17046	Up	-	-	-	tospovirus resistance protein E [Solanum lycopersicum]
gi|190854556|gb|FG195041.1|FG195041	695	39	115	12.8739	43.5287	1.75752	Up	-	-	-	tospovirus resistance protein C [Solanum lycopersicum]
gi|190847796|gb|FG194948.1|FG194948	755	93	249	28.2596	86.7591	1.61827	Up	-	-	-	tospovirus resistance protein A [Solanum lycopersicum]
gnl|UG|Nta#S33577178	4269	54	104	2.90201	6.4087	1.14298	Up	GO:0043231//intracellular membrane-bounded organelle	GO:0005488//binding	GO:0048507//meristem development;GO:0022402//cell cycle process	TONSOKU protein [Nicotiana tabacum]
gi|123210918|gb|EH616288.1|EH616288	684	1	1626	0.335409	625.356	10.8645	Up	GO:0000325//plant-type vacuole;GO:0031090//organelle membrane;GO:0000322//storage vacuole	GO:0005372//water transmembrane transporter activity	GO:0006810//transport;GO:0044248//cellular catabolic process	tonoplast intrinsic protein, putative [Ricinus communis]
gnl|UG|Nta#S33562041	919	24	64	5.99137	18.3201	1.61247	Up	GO:0031224//intrinsic to membrane	-	GO:0006810//transport	tonoplast intrinsic protein 1;2 [Mimosa pudica]
gi|94330473|gb|EB684075.1|EB684075	706	14	58	4.5494	21.6116	2.24806	Up	GO:0031224//intrinsic to membrane	-	GO:0006810//transport	tonoplast intrinsic protein [Olea europaea]
gi|32873599|gb|BP130714.1|BP130714	766	4	33	1.19801	11.3331	3.24182	Up	-	-	-	TNP2 [Antirrhinum majus]
gnl|UG|Nta#S33577787	1223	54	122	10.1297	26.2419	1.37328	Up	-	-	-	TMV-MP30 binding protein 2C [Nicotiana tabacum]
gi|311121922|gb|HS082265.1|HS082265	620	4	26	1.48013	11.0317	2.89787	Up	GO:0009536//plastid	GO:0019136//deoxynucleoside kinase activity;GO:0032559//adenyl ribonucleotide binding	GO:0006259//DNA metabolic process	TK1-like deoxyribonucleoside kinase [Solanum lycopersicum]
gi|52837476|gb|BP533749.1|BP533749	292	6	35	4.7141	31.5317	2.74175	Up	GO:0009536//plastid	GO:0019136//deoxynucleoside kinase activity;GO:0032559//adenyl ribonucleotide binding	GO:0006259//DNA metabolic process	TK1-like deoxyribonucleoside kinase [Solanum lycopersicum]
gi|190878890|gb|FG153949.1|FG153949	838	44	138	12.0459	43.3209	1.84652	Up	GO:0009536//plastid	GO:0016838//carbon-oxygen lyase activity, acting on phosphates;GO:0048037//cofactor binding	GO:0006566//threonine metabolic process	Threonine synthase, chloroplastic; Short=TS; Flags: Precursor
gnl|UG|Nta#S45481672	920	36	85	8.97729	24.3049	1.4369	Up	GO:0009536//plastid	GO:0016838//carbon-oxygen lyase activity, acting on phosphates;GO:0048037//cofactor binding	GO:0006566//threonine metabolic process	Threonine synthase, chloroplastic; Short=TS; Flags: Precursor
gnl|UG|Nta#S52717168	642	89	189	31.8043	77.4443	1.28394	Up	GO:0044444//cytoplasmic part	GO:0016667//oxidoreductase activity, acting on sulfur group of donors;GO:0030234//enzyme regulator activity	GO:0051234//establishment of localization;GO:0019725//cellular homeostasis;GO:0044093;GO:0006091//generation of precursor metabolites and energy	Thioredoxin H-type 2; Short=Trx-H2
gi|124125395|gb|EH664897.1|EH664897	771	187	585	55.6439	199.602	1.84283	Up	GO:0005618//cell wall	-	-	thaumatin-like protein [Citrus jambhiri]
gnl|UG|Nta#S33578457	1373	79	150	13.2004	28.7398	1.12247	Up	GO:0043231//intracellular membrane-bounded organelle	GO:0003677//DNA binding;GO:0001071;GO:0005515//protein binding	GO:0010468//regulation of gene expression;GO:0006351//transcription, DNA-dependent	TGACG-sequence-specific DNA-binding protein TGA-2.1; Short=TGA2.1
gnl|UG|Nta#S45443838	691	62	109	20.5847	41.4965	1.01142	Up	-	-	-	tetratricopeptide repeat protein [Solanum lycopersicum]
gnl|UG|Nta#S52720571	618	10	94	3.71229	40.0131	3.43009	Up	-	GO:0016838//carbon-oxygen lyase activity, acting on phosphates	GO:0043692	terpenoid cyclase [Nicotiana tabacum]
gi|156639333|gb|AM782347.1|AM782347	510	13	38	5.84795	19.6009	1.74492	Up	-	-	-	TdcA1-ORF1-ORF2 [Daucus carota]
gnl|UG|Nta#S33558991	898	13	68	3.32122	19.9203	2.58445	Up	-	GO:0016740//transferase activity;GO:0016829//lyase activity	-	tau class glutathione transferase GSTU50 [Populus trichocarpa]
gnl|UG|Nta#S45469411	821	41	117	11.457	37.4891	1.71024	Up	GO:0043231//intracellular membrane-bounded organelle	-	GO:0009873//ethylene mediated signaling pathway	TATA binding protein associated factor [Solanum tuberosum]
gi|190741196|gb|FG194135.1|FG194135	722	26	56	8.26165	20.4039	1.30434	Up	GO:0005667//transcription factor complex	GO:0030528//transcription regulator activity;GO:0003676//nucleic acid binding	GO:0006351//transcription, DNA-dependent;GO:0009873//ethylene mediated signaling pathway	TATA binding protein associated factor [Solanum tuberosum]
gnl|UG|Nta#S33560519	742	98	191	30.3007	67.7161	1.16015	Up	GO:0005667//transcription factor complex	GO:0030528//transcription regulator activity	GO:0006351//transcription, DNA-dependent;GO:0009873//ethylene mediated signaling pathway	TATA binding protein associated factor [Solanum tuberosum]
gi|94330443|gb|EB684045.1|EB684045	575	5	137	1.99495	62.678	4.97353	Up	GO:0043231//intracellular membrane-bounded organelle	GO:0016628//oxidoreductase activity, acting on the CH-CH group of donors, NAD or NADP as acceptor;GO:0001071;GO:0003677//DNA binding	GO:0010468//regulation of gene expression;GO:0048513//organ development;GO:0006351//transcription, DNA-dependent;GO:0003006//reproductive developmental process	TAGL12 transcription factor [Solanum lycopersicum]
gnl|UG|Nta#S33542569	877	10	257	2.61596	77.0897	4.88113	Up	GO:0043231//intracellular membrane-bounded organelle	GO:0016628//oxidoreductase activity, acting on the CH-CH group of donors, NAD or NADP as acceptor;GO:0001071;GO:0003677//DNA binding	GO:0010468//regulation of gene expression;GO:0048513//organ development;GO:0006351//transcription, DNA-dependent;GO:0003006//reproductive developmental process	TAGL12 transcription factor [Solanum lycopersicum]
gnl|UG|Nta#S33578532	1448	27	76	4.27785	13.8073	1.69047	Up	GO:0044444//cytoplasmic part	GO:0003677//DNA binding	GO:0009725//response to hormone stimulus;GO:0006350//transcription	TAF-3 [Nicotiana tabacum]
gnl|UG|Nta#S33577321	1338	36	71	6.17273	13.9593	1.17725	Up	GO:0044444//cytoplasmic part	GO:0003677//DNA binding	GO:0009725//response to hormone stimulus;GO:0006350//transcription	TAF-2 [Nicotiana tabacum]
gnl|UG|Nta#S33541638	625	0	234	0.001	98.4915	16.5877	Up	-	-	-	TA20 [Nicotiana tabacum]
gnl|UG|Nta#S33529521	724	28	476	8.87258	172.954	4.28489	Up	-	GO:0005488//binding	-	synovial sarcoma associated ss18 protein, putative [Ricinus communis]
gi|224700485|gb|FG628131.1|FG628131	483	31	280	14.7247	152.501	3.37252	Up	-	GO:0003712//transcription cofactor activity	GO:0048827//phyllome development	synovial sarcoma associated ss18 protein, putative [Ricinus communis]
gnl|UG|Nta#S33570197	836	45	315	12.3491	99.1213	3.00478	Up	-	GO:0003712//transcription cofactor activity	GO:0048827//phyllome development	synovial sarcoma associated ss18 protein, putative [Ricinus communis]
gi|190135741|gb|FG633410.1|FG633410	566	15	76	6.08003	35.3232	2.53847	Up	GO:0043231//intracellular membrane-bounded organelle	GO:0003712//transcription cofactor activity	GO:0048827//phyllome development	synovial sarcoma associated ss18 protein, putative [Ricinus communis]
gi|224699782|gb|FG628978.1|FG628978	501	1	65	0.457923	34.1302	6.2198	Up	GO:0043231//intracellular membrane-bounded organelle	GO:0003712//transcription cofactor activity	GO:0048827//phyllome development	synovial sarcoma associated ss18 protein, putative [Ricinus communis]
gi|156669788|gb|AM794669.1|AM794669	494	33	70	15.3256	37.2764	1.28232	Up	-	-	-	synaptotagmin, putative [Ricinus communis]
gnl|UG|Nta#S52704713	664	27	72	9.32881	28.5251	1.61247	Up	GO:0031224//intrinsic to membrane;GO:0043231//intracellular membrane-bounded organelle	-	GO:0006810//transport	synaptobrevin/VAMP-like protein [Solanum chacoense]
gi|254662388|gb|FS435047.1|FS435047	654	46	104	16.1365	41.8329	1.37431	Up	GO:0031224//intrinsic to membrane;GO:0043231//intracellular membrane-bounded organelle	-	GO:0006810//transport	synaptobrevin/VAMP-like protein [Solanum chacoense]
gnl|UG|Nta#S45476397	872	49	89	12.8917	26.8495	1.05845	Up	GO:0031224//intrinsic to membrane;GO:0043231//intracellular membrane-bounded organelle	-	GO:0006810//transport	synaptobrevin/VAMP-like protein [Solanum chacoense]
gi|156650199|gb|AM826527.1|AM826527	497	13	44	6.00092	23.2894	1.95642	Up	-	GO:0046872//metal ion binding	GO:0044260;GO:0044238//primary metabolic process	SWIB/MDM2 and Plus-3 and GYF domain-containing protein [Arabidopsis thaliana]
gnl|UG|Nta#S56872096	675	59	110	20.053	42.8698	1.09615	Up	GO:0043231//intracellular membrane-bounded organelle;GO:0044444//cytoplasmic part	-	-	SWIb domain-containing protein [Solanum chacoense]
gi|92015403|gb|EB428085.1|EB428085	950	62	140	14.9726	38.7674	1.37252	Up	GO:0031980//mitochondrial lumen	GO:0016209//antioxidant activity;GO:0043169//cation binding;GO:0003824//catalytic activity	GO:0006801//superoxide metabolic process	Superoxide dismutase [Mn], mitochondrial; Flags: Precursor
gi|254643199|gb|FS412932.1|FS412932	611	30	86	11.2645	37.0271	1.7168	Up	GO:0043231//intracellular membrane-bounded organelle	GO:0005488//binding	GO:0043392//negative regulation of DNA binding;GO:0032446//protein modification by small protein conjugation;GO:0009408//response to heat	SUMO protein [Solanum lycopersicum]
gnl|UG|Nta#S45439867	706	54	108	17.5477	40.2422	1.19743	Up	GO:0043231//intracellular membrane-bounded organelle	GO:0005488//binding	GO:0043392//negative regulation of DNA binding;GO:0032446//protein modification by small protein conjugation;GO:0009408//response to heat	SUMO protein [Solanum lycopersicum]
gnl|UG|Nta#S45473057	890	162	306	41.7595	90.447	1.11497	Up	GO:0042579//microbody	GO:0046914//transition metal ion binding;GO:0016670//oxidoreductase activity, acting on sulfur group of donors, oxygen as acceptor	GO:0010035//response to inorganic substance;GO:0006778//porphyrin metabolic process	sulfite oxidase-like [Solanum tuberosum]
gi|92039131|gb|EB450836.1|EB450836	810	66	124	18.6935	40.2716	1.10723	Up	GO:0042579//microbody	GO:0046914//transition metal ion binding;GO:0016670//oxidoreductase activity, acting on sulfur group of donors, oxygen as acceptor	GO:0010035//response to inorganic substance;GO:0006778//porphyrin metabolic process	sulfite oxidase-like [Solanum tuberosum]
gnl|UG|Nta#S45495959	898	22	95	5.62053	27.8298	2.30785	Up	GO:0043231//intracellular membrane-bounded organelle;GO:0031224//intrinsic to membrane	GO:0016628//oxidoreductase activity, acting on the CH-CH group of donors, NAD or NADP as acceptor;GO:0005402	GO:0006810//transport;GO:0008152//metabolic process	sugar transporter, putative [Ricinus communis]
gi|92038238|gb|EB449943.1|EB449943	891	34	138	8.75451	40.744	2.21849	Up	GO:0016020//membrane	GO:0005215//transporter activity	GO:0006810//transport	sugar transporter, putative [Ricinus communis]
gnl|UG|Nta#S45464549	888	16	45	4.13369	13.331	1.68928	Up	GO:0031224//intrinsic to membrane	GO:0016628//oxidoreductase activity, acting on the CH-CH group of donors, NAD or NADP as acceptor;GO:0022891//substrate-specific transmembrane transporter activity	GO:0008152//metabolic process;GO:0006810//transport	sugar transporter, putative [Ricinus communis]
gnl|UG|Nta#S45497888	811	283	590	80.0564	191.379	1.25734	Up	GO:0016020//membrane	-	-	sugar phosphate/phosphate translocator At2g25520
gnl|UG|Nta#S54955502	1506	19	78	2.8944	13.6249	2.2349	Up	GO:0043231//intracellular membrane-bounded organelle;GO:0016021//integral to membrane	GO:0015154;GO:0005351//sugar:hydrogen symporter activity	GO:0015766	sucrose transporter [Nicotiana tabacum]
gi|190766964|gb|FG166123.1|FG166123	808	7	28	1.98755	9.11611	2.19743	Up	GO:0043231//intracellular membrane-bounded organelle;GO:0016021//integral to membrane	GO:0015154;GO:0005351//sugar:hydrogen symporter activity	GO:0015766	sucrose transporter [Nicotiana tabacum]
gi|92017316|gb|EB429474.1|EB429474	595	8	31	3.08463	13.7059	2.15163	Up	GO:0043231//intracellular membrane-bounded organelle;GO:0016020//membrane	GO:0005351//sugar:hydrogen symporter activity	GO:0051707//response to other organism;GO:0009856//pollination	sucrose transporter [Nicotiana tabacum]
gnl|UG|Nta#S33577139	1614	1370	4762	194.737	776.155	1.99482	Up	GO:0016021//integral to membrane	GO:0022857//transmembrane transporter activity	GO:0008643//carbohydrate transport	sucrose transporter [Nicotiana tabacum]
gi|309373079|gb|HO841082.1|HO841082	548	184	412	77.0314	197.779	1.36037	Up	GO:0043231//intracellular membrane-bounded organelle;GO:0016020//membrane	GO:0015154;GO:0005351//sugar:hydrogen symporter activity	GO:0008643//carbohydrate transport;GO:0051707//response to other organism;GO:0009856//pollination	sucrose transporter [Nicotiana tabacum]
gnl|UG|Nta#S45498221	919	3	26	0.748922	7.44253	3.31291	Up	-	GO:0035251//UDP-glucosyltransferase activity	GO:0005984//disaccharide metabolic process	sucrose sythase [Nicotiana langsdorffii x Nicotiana sanderae]
gi|190808660|gb|FG187625.1|FG187625	725	5	25	1.5822	9.0712	2.51936	Up	-	GO:0035251//UDP-glucosyltransferase activity	GO:0005984//disaccharide metabolic process	sucrose sythase [Nicotiana langsdorffii x Nicotiana sanderae]
gi|92036313|gb|EB448018.1|EB448018	785	8	31	2.33803	10.3885	2.15163	Up	-	GO:0035251//UDP-glucosyltransferase activity	GO:0005984//disaccharide metabolic process	sucrose sythase [Nicotiana langsdorffii x Nicotiana sanderae]
gi|190729855|gb|FG145774.1|FG145774	911	0	14	0.001	4.04271	11.9811	Up	-	GO:0035251//UDP-glucosyltransferase activity	GO:0005984//disaccharide metabolic process	sucrose synthase 2 [Solanum tuberosum]
gnl|UG|Nta#S33530503	865	5	50	1.32613	15.2061	3.51936	Up	-	-	-	sucrose responsive element binding factor 1 [Nicotiana langsdorffii x Nicotiana sanderae]
gi|156673132|gb|AM784358.1|AM784358	571	29	75	11.6518	34.5532	1.56827	Up	GO:0043231//intracellular membrane-bounded organelle	GO:0046914//transition metal ion binding;GO:0004774//succinate-CoA ligase activity;GO:0032559//adenyl ribonucleotide binding	GO:0010038//response to metal ion	Succinyl-CoA ligase [ADP-forming] subunit beta, mitochondrial; Short=SlSCoALbeta; Flags: Precursor
gnl|UG|Nta#S45485646	934	61	112	14.9835	31.5452	1.07405	Up	GO:0043231//intracellular membrane-bounded organelle	GO:0046914//transition metal ion binding;GO:0004774//succinate-CoA ligase activity;GO:0032559//adenyl ribonucleotide binding	GO:0010038//response to metal ion	succinyl CoA ligase beta subunit-like protein [Solanum tuberosum]
gnl|UG|Nta#S45486617	875	479	926	125.591	278.398	1.14842	Up	GO:0030312//external encapsulating structure;GO:0005746//mitochondrial respiratory chain	GO:0046914//transition metal ion binding;GO:0000104//succinate dehydrogenase activity;GO:0032559//adenyl ribonucleotide binding	GO:0022904//respiratory electron transport chain;GO:0009060//aerobic respiration	succinate dehydrogenase, putative [Ricinus communis]
gi|190782074|gb|FG148748.1|FG148748	778	73	131	21.5265	44.295	1.04103	Up	GO:0030312//external encapsulating structure;GO:0005746//mitochondrial respiratory chain	GO:0046914//transition metal ion binding;GO:0000104//succinate dehydrogenase activity;GO:0032559//adenyl ribonucleotide binding	GO:0022904//respiratory electron transport chain;GO:0009060//aerobic respiration	succinate dehydrogenase, putative [Ricinus communis]
gnl|UG|Nta#S42499989	2616	338	1617	29.6421	162.605	2.45565	Up	GO:0005618//cell wall;GO:0005576//extracellular region;GO:0031410//cytoplasmic vesicle	GO:0004175//endopeptidase activity;GO:0005515//protein binding	GO:0019538//protein metabolic process;GO:0010191;GO:0003006//reproductive developmental process;GO:0044092;GO:0009845//seed germination	subtilisin-like protease [Nicotiana tabacum]
gnl|UG|Nta#S42499988	2600	452	1054	39.8837	106.642	1.41891	Up	GO:0005618//cell wall;GO:0005576//extracellular region;GO:0031410//cytoplasmic vesicle	GO:0004175//endopeptidase activity;GO:0005515//protein binding	GO:0019538//protein metabolic process;GO:0010191;GO:0003006//reproductive developmental process;GO:0044092;GO:0009845//seed germination	subtilisin-like protease [Nicotiana tabacum]
gnl|UG|Nta#S40617236	542	9	38	3.80955	18.4437	2.27543	Up	-	GO:0016491//oxidoreductase activity;GO:0004175//endopeptidase activity;GO:0005515//protein binding	GO:0019538//protein metabolic process;GO:0044092	subtilisin-like protease [Glycine max]
gnl|UG|Nta#S36659045	1681	4	109	0.545912	17.0577	4.96561	Up	GO:0031410//cytoplasmic vesicle	GO:0046872//metal ion binding;GO:0016209//antioxidant activity;GO:0003824//catalytic activity	GO:0006950//response to stress;GO:0008152//metabolic process	Suberization-associated anionic peroxidase 1; AltName: Full=TMP1; Flags: Precursor
gi|190879487|gb|FG194072.1|FG194072	771	54	135	16.0683	46.0619	1.51936	Up	-	-	GO:0009791//post-embryonic development;GO:0006350//transcription	STY-L protein [Antirrhinum majus]
gi|92027192|gb|EB438897.1|EB438897	842	45	112	12.2611	34.992	1.51293	Up	GO:0043234//protein complex;GO:0031410//cytoplasmic vesicle	GO:0005488//binding;GO:0004683//calmodulin-dependent protein kinase activity	GO:0009791//post-embryonic development;GO:0006350//transcription;GO:0015031//protein transport	STY-L protein [Antirrhinum majus]
gnl|UG|Nta#S45467991	919	130	310	32.4533	88.7378	1.45119	Up	GO:0031410//cytoplasmic vesicle	GO:0005488//binding;GO:0016740//transferase activity	GO:0006810//transport;GO:0009791//post-embryonic development;GO:0006350//transcription	STY-L protein [Antirrhinum majus]
gi|156704898|gb|AM784768.1|AM784768	497	33	73	15.2331	38.6393	1.34286	Up	-	-	-	STY-L protein [Antirrhinum majus]
gi|94329842|gb|EB683444.1|EB683444	671	50	127	17.0954	49.7902	1.54226	Up	GO:0000793//condensed chromosome	GO:0032559//adenyl ribonucleotide binding	GO:0006996//organelle organization	Structural maintenance of chromosome, putative [Ricinus communis]
gi|156657975|gb|AM813201.1|AM813201	573	0	14	0.001	6.42741	12.65	Up	GO:0043231//intracellular membrane-bounded organelle;GO:0033279	GO:0005198//structural molecule activity	GO:0010467//gene expression	structural constituent of ribosome, putative [Ricinus communis]
gnl|UG|Nta#S45492169	898	22	111	5.62053	32.5169	2.53241	Up	GO:0031224//intrinsic to membrane;GO:0031410//cytoplasmic vesicle	GO:0004672//protein kinase activity;GO:0032559//adenyl ribonucleotide binding	GO:0006464//protein modification process	STRUBBELIG-receptor family 8 protein [Arabidopsis thaliana]
gi|190882010|gb|FG169317.1|FG169317	865	67	191	17.7701	58.0871	1.70877	Up	GO:0043231//intracellular membrane-bounded organelle	-	-	stress-related protein 1 [Capsicum annuum]
gnl|UG|Nta#S33540624	928	27	62	6.67492	17.5754	1.39674	Up	GO:0043231//intracellular membrane-bounded organelle	-	-	stress-related protein 1 [Capsicum annuum]
gnl|UG|Nta#S45481271	813	13	99	3.66846	32.0337	3.12635	Up	GO:0043231//intracellular membrane-bounded organelle	GO:0004672//protein kinase activity;GO:0032559//adenyl ribonucleotide binding	GO:0006464//protein modification process;GO:0006970//response to osmotic stress	stress kinase [Medicago truncatula]
gi|309376324|gb|HO845101.1|HO845101	640	11	40	3.94315	16.4415	2.05993	Up	-	GO:0004672//protein kinase activity;GO:0032559//adenyl ribonucleotide binding	GO:0006464//protein modification process	stpk1 protein kinase [Solanum tuberosum]
gnl|UG|Nta#S33577583	1801	7	51	0.891692	7.44936	3.0625	Up	GO:0016020//membrane	GO:0015405//P-P-bond-hydrolysis-driven transmembrane transporter activity;GO:0017111//nucleoside-triphosphatase activity;GO:0000166//nucleotide binding	GO:0051707//response to other organism	stigma/style ABC transporter [Nicotiana tabacum]
gnl|UG|Nta#S33578307	1148	29	189	5.79544	43.3094	2.90169	Up	GO:0031090//organelle membrane;GO:0043231//intracellular membrane-bounded organelle;GO:0031224//intrinsic to membrane	GO:0046996;GO:0046914//transition metal ion binding;GO:0016717//oxidoreductase activity, acting on paired donors, with oxidation of a pair of donors resulting in the reduction of molecular oxygen to two molecules of water	GO:0006694//steroid biosynthetic process;GO:0006631//fatty acid metabolic process	sterol-C5(6)-desaturase homolog [Nicotiana tabacum]
gnl|UG|Nta#S45466524	880	3	33	0.782112	9.86493	3.65686	Up	GO:0043231//intracellular membrane-bounded organelle;GO:0031224//intrinsic to membrane	GO:0030554//adenyl nucleotide binding;GO:0005515//protein binding;GO:0003824//catalytic activity	GO:0016129;GO:0000902//cell morphogenesis	sterol reductase [Solanum tuberosum]
gi|190777452|gb|FG202572.1|FG202572	742	11	99	3.4011	35.0989	3.36735	Up	-	GO:0030554//adenyl nucleotide binding;GO:0003824//catalytic activity	-	sterol reductase [Solanum tuberosum]
gnl|UG|Nta#S45498842	878	11	74	2.87428	22.1717	2.94745	Up	GO:0043231//intracellular membrane-bounded organelle;GO:0031224//intrinsic to membrane	GO:0030554//adenyl nucleotide binding;GO:0005515//protein binding;GO:0003824//catalytic activity	GO:0016129;GO:0000902//cell morphogenesis	sterol reductase [Solanum tuberosum]
gi|92011468|gb|EB425054.1|EB425054	529	4	31	1.73474	15.4159	3.15163	Up	GO:0043231//intracellular membrane-bounded organelle;GO:0031224//intrinsic to membrane	GO:0046914//transition metal ion binding;GO:0016830//carbon-carbon lyase activity	GO:0006633//fatty acid biosynthetic process;GO:0007275//multicellular organismal development;GO:0006081//cellular aldehyde metabolic process	sterol desaturase, putative [Ricinus communis]
gi|190808402|gb|FG200206.1|FG200206	764	42	92	12.6121	31.678	1.32867	Up	GO:0043231//intracellular membrane-bounded organelle	GO:0033764	GO:0008202//steroid metabolic process	sterol decarboxylase [Nicotiana benthamiana]
gi|190866650|gb|FG146457.1|FG146457	919	129	271	32.2036	77.5741	1.26835	Up	GO:0009536//plastid	GO:0046872//metal ion binding;GO:0016717//oxidoreductase activity, acting on paired donors, with oxidation of a pair of donors resulting in the reduction of molecular oxygen to two molecules of water	GO:0006631//fatty acid metabolic process	stearoyl-acyl carrier protein desaturase [Sesamum indicum]
gnl|UG|Nta#S45492780	850	13	51	3.50877	15.7839	2.16941	Up	GO:0009536//plastid	GO:0046527//glucosyltransferase activity	GO:0005982//starch metabolic process	starch (bacterial glycogen) synthase [Solanum tuberosum]
gnl|UG|Nta#S33512243	659	0	19	0.001	7.58457	12.8889	Up	-	-	-	SRC2-like protein [Nicotiana benthamiana]
gi|187190921|gb|ES659033.1|ES659033	655	35	194	12.2591	77.9154	2.66806	Up	GO:0043231//intracellular membrane-bounded organelle	GO:0005488//binding	-	SRC2-like protein [Nicotiana benthamiana]
gnl|UG|Nta#S36356595	814	109	399	30.7208	128.947	2.06949	Up	GO:0043231//intracellular membrane-bounded organelle	GO:0005488//binding	-	SRC2-like protein [Nicotiana benthamiana]
gi|190883725|gb|FG166455.1|FG166455	867	31	66	8.20301	20.0257	1.28763	Up	-	-	-	Splicing factor, arginine/serine-rich, putative [Ricinus communis]
gi|190872425|gb|FG188076.1|FG188076	768	10	33	2.98723	11.3036	1.9199	Up	GO:0016020//membrane	-	-	SPFH domain / Band 7 family protein [Solanum demissum]
gnl|UG|Nta#S33577726	1272	510	3090	91.9843	639.049	2.79647	Up	-	GO:0008757//S-adenosylmethionine-dependent methyltransferase activity;GO:0016765//transferase activity, transferring alkyl or aryl (other than methyl) groups	GO:0006596//polyamine biosynthetic process	Spermidine synthase; AltName: Full=Putrescine aminopropyltransferase; Short=Aminopropyltransferase
gi|302586449|gb|HO223712.1|HO223712	614	1	25	0.373648	10.7111	4.84129	Up	GO:0016020//membrane	GO:0005488//binding;GO:0016765//transferase activity, transferring alkyl or aryl (other than methyl) groups;GO:0008168//methyltransferase activity	GO:0006596//polyamine biosynthetic process	spermidine synthase [Solanum tuberosum]
gnl|UG|Nta#S45520115	725	134	245	42.4031	88.8978	1.06798	Up	GO:0031224//intrinsic to membrane	GO:0004871//signal transducer activity;GO:0004713//protein tyrosine kinase activity;GO:0016628//oxidoreductase activity, acting on the CH-CH group of donors, NAD or NADP as acceptor;GO:0032559//adenyl ribonucleotide binding	GO:0006464//protein modification process	somatic embryogenesis receptor-like kinase 1 [Nicotiana attenuata]
gnl|UG|Nta#S33542161	951	389	922	93.8425	255.043	1.44243	Up	GO:0043231//intracellular membrane-bounded organelle	GO:0046872//metal ion binding;GO:0016462//pyrophosphatase activity	GO:0006793//phosphorus metabolic process	Soluble inorganic pyrophosphatase; AltName: Full=Pyrophosphate phospho-hydrolase; Short=PPase
gi|311121572|gb|HS081915.1|HS081915	544	13	50	5.48245	24.1787	2.14085	Up	GO:0043231//intracellular membrane-bounded organelle	GO:0046872//metal ion binding;GO:0016462//pyrophosphatase activity	GO:0006793//phosphorus metabolic process	soluble inorganic pyrophosphatase [Populus tremula x Populus tremuloides]
gi|190142422|gb|FG640906.1|FG640906	504	15	41	6.82797	21.4001	1.64809	Up	-	-	-	sodium proton exchanger [Populus trichocarpa]
gnl|UG|Nta#S52709963	596	84	180	32.3343	79.4491	1.29696	Up	GO:0000151//ubiquitin ligase complex	GO:0005488//binding;GO:0004672//protein kinase activity	GO:0048364//root development;GO:0009756//carbohydrate mediated signaling;GO:0007584//response to nutrient;GO:0009755//hormone-mediated signaling pathway;GO:0009791//post-embryonic development;GO:0007568//aging;GO:0022414//reproductive process	SNF1-related protein kinase [Solanum tuberosum]
gnl|UG|Nta#S45478440	878	34	142	8.88413	42.5458	2.25971	Up	-	GO:0016772//transferase activity, transferring phosphorus-containing groups;GO:0005488//binding	-	SNF1-related kinase complex anchoring protein SIP1 [Solanum lycopersicum]
gi|311121830|gb|HS082173.1|HS082173	637	61	155	21.9695	64.0111	1.54282	Up	GO:0005624//membrane fraction;GO:0016020//membrane;GO:0009536//plastid	GO:0005515//protein binding	GO:0009605//response to external stimulus;GO:0016044//cellular membrane organization;GO:0009607//response to biotic stimulus;GO:0033205//cell cycle cytokinesis;GO:0006810//transport	SNAP33 [Solanum chacoense]
gi|224704517|gb|FG621459.1|FG621459	530	23	58	9.95595	28.7882	1.53185	Up	GO:0005624//membrane fraction;GO:0016020//membrane;GO:0009536//plastid	GO:0005515//protein binding	GO:0009605//response to external stimulus;GO:0009607//response to biotic stimulus;GO:0033205//cell cycle cytokinesis	SNAP33 [Solanum chacoense]
gnl|UG|Nta#S33555584	871	14	88	3.68757	26.5783	2.84951	Up	GO:0030312//external encapsulating structure	-	GO:0006950//response to stress	snakin-1 [Solanum chacoense]
gnl|UG|Nta#S45438360	640	51	359	18.2819	147.563	3.01284	Up	GO:0030312//external encapsulating structure;GO:0031410//cytoplasmic vesicle	-	GO:0006950//response to stress	snakin-1 [Solanum bulbocastanum]
gnl|UG|Nta#S33545433	893	20	196	5.13818	57.7387	3.49021	Up	-	-	GO:0000302//response to reactive oxygen species;GO:0009642//response to light intensity	small heat-shock protein, putative [Ricinus communis]
gi|156650674|gb|AM832368.1|AM832368	438	25	85	13.0947	51.0514	1.96296	Up	-	-	-	small heat-shock protein, putative [Ricinus communis]
gnl|UG|Nta#S45500507	837	20	63	5.48195	19.8006	1.85278	Up	GO:0016020//membrane;GO:0031410//cytoplasmic vesicle	GO:0032561//guanyl ribonucleotide binding;GO:0003824//catalytic activity	GO:0035556//intracellular signal transduction;GO:0006810//transport	small GTP-binding protein [Solanum lycopersicum]
gi|309373742|gb|HO841745.1|HO841745	709	50	99	16.1791	36.7326	1.18293	Up	GO:0016020//membrane;GO:0031410//cytoplasmic vesicle	GO:0032561//guanyl ribonucleotide binding;GO:0003824//catalytic activity	GO:0035556//intracellular signal transduction;GO:0006810//transport	small GTP-binding protein [Nicotiana plumbaginifolia]
gi|190142994|gb|FG644029.1|FG644029	514	29	63	12.9439	32.2433	1.31673	Up	GO:0043231//intracellular membrane-bounded organelle;GO:0016020//membrane	GO:0032561//guanyl ribonucleotide binding;GO:0003824//catalytic activity	GO:0035556//intracellular signal transduction;GO:0006810//transport	small GTPase Rab2 [Capsicum annuum]
gi|190866995|gb|FG197228.1|FG197228	763	29	70	8.71975	24.1344	1.46873	Up	GO:0043231//intracellular membrane-bounded organelle	GO:0004175//endopeptidase activity	GO:0019538//protein metabolic process;GO:0006972//hyperosmotic response	site-1 protease, putative [Ricinus communis]
gnl|UG|Nta#S57711252	638	1	102	0.359592	42.0574	6.86985	Up	GO:0043231//intracellular membrane-bounded organelle	GO:0001071;GO:0003677//DNA binding	GO:0009725//response to hormone stimulus;GO:0010468//regulation of gene expression;GO:0010073//meristem maintenance;GO:0006351//transcription, DNA-dependent;GO:0003006//reproductive developmental process;GO:0008283//cell proliferation	SISTER OF EVERGREEN [Petunia x hybrida]
gi|311121058|gb|HS081401.1|HS081401	342	1	23	0.670818	17.6915	4.72099	Up	GO:0043231//intracellular membrane-bounded organelle	GO:0001071;GO:0003677//DNA binding	GO:0009725//response to hormone stimulus;GO:0010468//regulation of gene expression;GO:0010073//meristem maintenance;GO:0006351//transcription, DNA-dependent;GO:0008283//cell proliferation;GO:0009793//embryo development ending in seed dormancy	SISTER OF EVERGREEN [Petunia x hybrida]
gi|224698743|gb|FG630469.1|FG630469	488	2	37	0.940244	19.9455	4.40688	Up	-	-	-	SISTER OF EVERGREEN [Petunia x hybrida]
gnl|UG|Nta#S45444906	764	6	33	1.80172	11.3627	2.65686	Up	GO:0043231//intracellular membrane-bounded organelle	-	GO:0050896//response to stimulus	similar to Stress-related protein [Vitis vinifera]
gi|190847402|gb|FG189997.1|FG189997	693	22	55	7.28316	20.8782	1.51936	Up	-	GO:0017111//nucleoside-triphosphatase activity;GO:0046914//transition metal ion binding;GO:0003676//nucleic acid binding;GO:0032559//adenyl ribonucleotide binding	-	similar to SNF2 domain-containing protein / helicase domain-containing protein / RING finger domain-containing protein [Vitis vinifera]
gi|190757945|gb|FG163726.1|FG163726	930	47	100	11.5943	28.2865	1.2867	Up	-	GO:0017111//nucleoside-triphosphatase activity;GO:0046914//transition metal ion binding;GO:0003676//nucleic acid binding;GO:0032559//adenyl ribonucleotide binding	-	similar to SNF2 domain-containing protein / helicase domain-containing protein / RING finger domain-containing protein [Vitis vinifera]
gi|52830705|gb|BP526978.1|BP526978	395	31	65	18.0051	43.2891	1.2656	Up	-	GO:0017111//nucleoside-triphosphatase activity;GO:0046914//transition metal ion binding;GO:0003676//nucleic acid binding;GO:0032559//adenyl ribonucleotide binding	-	similar to SNF2 domain-containing protein / helicase domain-containing protein / RING finger domain-containing protein [Vitis vinifera]
gnl|UG|Nta#S45492374	854	53	105	14.238	32.344	1.18375	Up	-	GO:0017111//nucleoside-triphosphatase activity;GO:0046914//transition metal ion binding;GO:0003676//nucleic acid binding;GO:0032559//adenyl ribonucleotide binding	-	similar to SNF2 domain-containing protein / helicase domain-containing protein / RING finger domain-containing protein [Vitis vinifera]
gi|156675116|gb|AM803272.1|AM803272	385	12	37	7.15074	25.2816	1.82192	Up	-	GO:0046872//metal ion binding;GO:0016831//carboxy-lyase activity;GO:0019842//vitamin binding	GO:0050896//response to stimulus	similar to pyruvate decarboxylase [Vitis vinifera]
gnl|UG|Nta#S45478218	807	2	74	0.568574	24.1224	5.40688	Up	GO:0044444//cytoplasmic part	GO:0004553//hydrolase activity, hydrolyzing O-glycosyl compounds	-	similar to putative neutral invertase [Vitis vinifera]
gnl|UG|Nta#S56869146	666	126	225	43.4037	88.8732	1.03393	Up	GO:0030529//ribonucleoprotein complex	GO:0043169//cation binding;GO:0005198//structural molecule activity	GO:0010467//gene expression	similar to protein synthesis initiation factor-like [Vitis vinifera]
gi|254628551|gb|FS415708.1|FS415708	533	44	86	18.939	42.4457	1.16426	Up	GO:0044464//cell part	GO:0005488//binding;GO:0016301//kinase activity	-	similar to Protein kinase [Vitis vinifera]
gnl|UG|Nta#S45497698	884	75	171	19.4643	50.887	1.38646	Up	GO:0043231//intracellular membrane-bounded organelle	GO:0016831//carboxy-lyase activity	GO:0006644//phospholipid metabolic process	similar to phosphatidylserine decarboxylase [Vitis vinifera]
gi|309376459|gb|HO845236.1|HO845236	667	22	61	7.56706	24.0584	1.66874	Up	-	GO:0003824//catalytic activity	-	similar to Os07g0681600 [Vitis vinifera]
gnl|UG|Nta#S33540895	958	46	105	11.016	28.8328	1.38811	Up	GO:0044464//cell part	GO:0016791//phosphatase activity	-	similar to Os06g0665100 isoform 2 [Vitis vinifera]
gnl|UG|Nta#S45442906	793	50	116	14.4653	38.4811	1.41155	Up	-	-	-	similar to Os03g0854000 [Vitis vinifera]
gnl|UG|Nta#S45482319	910	49	87	12.3534	25.1501	1.02566	Up	GO:0009526//plastid envelope;GO:0005840//ribosome;GO:0009532//plastid stroma	GO:0016418	GO:0006085//acetyl-CoA biosynthetic process	similar to LTA2 (PLASTID E2 SUBUNIT OF PYRUVATE DECARBOXYLASE); dihydrolipoyllysine-residue acetyltransferase [Vitis vinifera]
gnl|UG|Nta#S45477531	923	110	212	27.3415	60.4222	1.14399	Up	-	-	-	similar to hydroxyproline-rich glycoprotein family protein [Vitis vinifera]
gnl|UG|Nta#S45489330	889	127	230	32.7742	68.0595	1.05423	Up	-	-	-	similar to hydroxyproline-rich glycoprotein family protein [Vitis vinifera]
gi|156682439|gb|AM837734.1|AM837734	492	19	98	8.8597	52.3991	2.56421	Up	GO:0043231//intracellular membrane-bounded organelle;GO:0030312//external encapsulating structure;GO:0016020//membrane	GO:0004672//protein kinase activity;GO:0019899//enzyme binding;GO:0032559//adenyl ribonucleotide binding	GO:0009642//response to light intensity;GO:0051707//response to other organism;GO:0010038//response to metal ion;GO:0000302//response to reactive oxygen species;GO:0032446//protein modification by small protein conjugation	similar to HSC70-1 (heat shock cognate 70 kDa protein 1); ATP binding isoform 1 [Vitis vinifera]
gnl|UG|Nta#S33529893	846	5	642	1.35591	199.631	7.20193	Up	-	-	-	similar to cytosolic class II small heat-shock protein HSP17.5 [Vitis vinifera]
gnl|UG|Nta#S33560144	925	121	261	30.0106	74.2269	1.30647	Up	GO:0030120//vesicle coat	GO:0005488//binding;GO:0022892	GO:0048193//Golgi vesicle transport	similar to coatomer protein epsilon subunit family protein / COPE family protein [Vitis vinifera]
gnl|UG|Nta#S45486951	918	28	83	6.99755	23.7847	1.76511	Up	GO:0005777//peroxisome	GO:0046912//transferase activity, transferring acyl groups, acyl groups converted into alkyl on transfer	GO:0009062//fatty acid catabolic process;GO:0009060//aerobic respiration;GO:0044262//cellular carbohydrate metabolic process	similar to Citrate synthase, glyoxysomal [Vitis vinifera]
gnl|UG|Nta#S45491523	896	73	150	18.6916	44.0399	1.23642	Up	GO:0016020//membrane	GO:0004553//hydrolase activity, hydrolyzing O-glycosyl compounds	GO:0006678//glucosylceramide metabolic process	similar to catalytic [Vitis vinifera]
gi|224701297|gb|FG629582.1|FG629582	619	96	168	35.5804	71.3972	1.00478	Up	GO:0005618//cell wall;GO:0031225//anchored to membrane;GO:0031410//cytoplasmic vesicle	GO:0043167//ion binding;GO:0008422//beta-glucosidase activity	GO:0044238//primary metabolic process	similar to beta-1,3-glucanase [Vitis vinifera]
gi|190139148|gb|FG637183.1|FG637183	701	8	64	2.6182	24.0173	3.19743	Up	GO:0043231//intracellular membrane-bounded organelle;GO:0031410//cytoplasmic vesicle	-	-	similar to ATP synthase subunit H protein [Solanum lycopersicum]
gnl|UG|Nta#S45441703	724	28	221	8.87258	80.3002	3.17798	Up	GO:0033176//proton-transporting V-type ATPase complex;GO:0043231//intracellular membrane-bounded organelle;GO:0031410//cytoplasmic vesicle	GO:0015077//monovalent inorganic cation transmembrane transporter activity	GO:0015988//energy coupled proton transport, against electrochemical gradient	similar to ATP synthase subunit H protein [Solanum lycopersicum]
gi|311123775|gb|HS083746.1|HS083746	416	83	162	45.7736	102.443	1.16224	Up	GO:0015934//large ribosomal subunit;GO:0031981//nuclear lumen	GO:0005198//structural molecule activity	GO:0010467//gene expression;GO:0022613//ribonucleoprotein complex biogenesis	similar to 60S ribosomal protein L29 [Vitis vinifera]
gi|190143071|gb|FG641076.1|FG641076	641	42	85	15.0322	34.8838	1.2145	Up	GO:0048500//signal recognition particle	GO:0032561//guanyl ribonucleotide binding;GO:0003723//RNA binding;GO:0016462//pyrophosphatase activity	GO:0006614//SRP-dependent cotranslational protein targeting to membrane	Signal recognition particle 54 kDa protein 2; Short=SRP54
gi|309372685|gb|HO840688.1|HO840688	717	21	53	6.7194	19.4455	1.53303	Up	-	-	-	sieve element occlusion a [Solanum phureja]
gi|156655947|gb|AM818784.1|AM818784	451	39	84	19.8389	48.9965	1.30434	Up	-	-	-	sieve element occlusion a [Solanum phureja]
gi|156698912|gb|AM799654.1|AM799654	493	12	36	5.58425	19.2096	1.78239	Up	-	-	-	Shugoshin-1, putative [Ricinus communis]
gi|52832723|gb|BP528996.1|BP528996	545	0	49	0.001	23.6517	14.5297	Up	-	GO:0004312//fatty acid synthase activity	GO:0032501//multicellular organismal process;GO:0008152//metabolic process	short chain alcohol dehydrogenase, putative [Ricinus communis]
gnl|UG|Nta#S45498034	870	514	915	135.542	276.672	1.02943	Up	GO:0044444//cytoplasmic part	GO:0004672//protein kinase activity;GO:0032559//adenyl ribonucleotide binding	GO:0048507//meristem development;GO:0006464//protein modification process;GO:0006796//phosphate metabolic process	Shaggy-related protein kinase NtK-1
gi|156670017|gb|AM806240.1|AM806240	515	0	13	0.001	6.64047	12.6971	Up	GO:0044424//intracellular part	GO:0005488//binding;GO:0004672//protein kinase activity	-	serine-threonine protein kinase, putative [Ricinus communis]
gi|92040406|gb|EB452109.1|EB452109	674	20	100	6.8077	39.0304	2.51936	Up	-	-	GO:0023060	serine-threonine protein kinase, plant-type, putative [Ricinus communis]
gi|190770406|gb|FG134480.1|FG134480	837	7	34	1.91868	10.686	2.47754	Up	GO:0031410//cytoplasmic vesicle	GO:0016772//transferase activity, transferring phosphorus-containing groups;GO:0005488//binding	-	serine-threonine protein kinase, plant-type, putative [Ricinus communis]
gi|190806523|gb|FG189567.1|FG189567	770	15	40	4.46921	13.6657	1.61247	Up	-	-	-	serine-threonine protein kinase, plant-type, putative [Ricinus communis]
gi|190757350|gb|FG196120.1|FG196120	743	29	71	8.95447	25.1381	1.4892	Up	-	GO:0003824//catalytic activity	-	serine-threonine protein kinase, plant-type, putative [Ricinus communis]
gnl|UG|Nta#S33577230	1480	46	82	7.13061	14.5752	1.03142	Up	GO:0008287//protein serine/threonine phosphatase complex;GO:0016020//membrane;GO:0031981//nuclear lumen	GO:0043169//cation binding;GO:0016791//phosphatase activity	GO:0006464//protein modification process	Serine/threonine-protein phosphatase PP2A-5 catalytic subunit
gi|254650800|gb|FS408572.1|FS408572	528	0	18	0.001	8.96812	13.1306	Up	-	GO:0004672//protein kinase activity;GO:0032559//adenyl ribonucleotide binding	GO:0006464//protein modification process;GO:0006950//response to stress	Serine/threonine-protein kinase SAPK3, putative [Ricinus communis]
gi|254610987|gb|FS373902.1|FS373902	481	5	58	2.38482	31.7209	3.73348	Up	-	GO:0004672//protein kinase activity;GO:0032559//adenyl ribonucleotide binding	GO:0006464//protein modification process;GO:0006950//response to stress	Serine/threonine-protein kinase SAPK3, putative [Ricinus communis]
gnl|UG|Nta#S45492239	908	43	222	10.8646	64.3176	2.56558	Up	GO:0031224//intrinsic to membrane;GO:0031410//cytoplasmic vesicle	GO:0004674//protein serine/threonine kinase activity;GO:0032559//adenyl ribonucleotide binding	GO:0006464//protein modification process	Serine/threonine-protein kinase PBS1, putative [Ricinus communis]
gi|156685029|gb|AM831792.1|AM831792	576	88	202	35.0502	92.2554	1.39621	Up	GO:0043231//intracellular membrane-bounded organelle	GO:0016301//kinase activity;GO:0032559//adenyl ribonucleotide binding	GO:0006464//protein modification process	Serine/threonine-protein kinase PBS1, putative [Ricinus communis]
gi|156676789|gb|AM817515.1|AM817515	446	107	204	55.0401	120.326	1.12839	Up	-	GO:0016301//kinase activity;GO:0032559//adenyl ribonucleotide binding	GO:0006464//protein modification process	Serine/threonine-protein kinase PBS1, putative [Ricinus communis]
gi|254644975|gb|FS421851.1|FS421851	577	57	100	22.6636	45.5918	1.0084	Up	-	GO:0016301//kinase activity;GO:0032559//adenyl ribonucleotide binding	GO:0006464//protein modification process	Serine/threonine-protein kinase PBS1, putative [Ricinus communis]
gnl|UG|Nta#S45481335	737	57	178	17.7434	63.5353	1.84027	Up	-	GO:0004672//protein kinase activity;GO:0000166//nucleotide binding	-	serine/threonine-protein kinase [Fagus sylvatica]
gi|299791017|gb|HO059448.1|HO059448	419	25	63	13.6885	39.5539	1.53085	Up	GO:0016020//membrane	-	GO:0016310//phosphorylation;GO:0010038//response to metal ion	serine/threonine protein phosphatase 2a regulatory subunit A, putative [Ricinus communis]
gi|254639184|gb|FS381600.1|FS381600	573	77	143	30.8295	65.6514	1.09051	Up	-	GO:0004702//receptor signaling protein serine/threonine kinase activity;GO:0032559//adenyl ribonucleotide binding	GO:0006464//protein modification process	serine/threonine protein kinase-like [Solanum tuberosum]
gnl|UG|Nta#S45492661	836	60	108	16.4655	33.9844	1.04543	Up	GO:0016020//membrane	GO:0004702//receptor signaling protein serine/threonine kinase activity;GO:0032559//adenyl ribonucleotide binding	GO:0006464//protein modification process	serine/threonine protein kinase-like [Solanum tuberosum]
gi|156692745|gb|AM823952.1|AM823952	436	32	80	16.8381	48.2688	1.51936	Up	-	GO:0004672//protein kinase activity;GO:0000166//nucleotide binding	-	serine/threonine protein kinase, putative [Ricinus communis]
gnl|UG|Nta#S33531889	784	34	83	9.94932	27.85	1.48501	Up	-	GO:0004672//protein kinase activity;GO:0032559//adenyl ribonucleotide binding	GO:0006464//protein modification process	serine/threonine protein kinase, putative [Ricinus communis]
gnl|UG|Nta#S45488406	907	38	84	9.61185	24.3632	1.34182	Up	GO:0031981//nuclear lumen	GO:0004672//protein kinase activity;GO:0032559//adenyl ribonucleotide binding	GO:0006464//protein modification process	serine/threonine protein kinase, putative [Ricinus communis]
gnl|UG|Nta#S33577902	2782	85	227	7.00959	21.465	1.61459	Up	-	GO:0004175//endopeptidase activity;GO:0005515//protein binding	GO:0019538//protein metabolic process;GO:0044092	serine protease-like protein [Nicotiana tabacum]
gnl|UG|Nta#S52422861	2495	103	201	9.47103	21.1928	1.16198	Up	-	GO:0016491//oxidoreductase activity;GO:0005515//protein binding;GO:0004175//endopeptidase activity	GO:0019538//protein metabolic process;GO:0044092	serine protease [Nicotiana tabacum]
gnl|UG|Nta#S45463140	891	52	96	13.3892	28.3437	1.08195	Up	GO:0009536//plastid;GO:0031981//nuclear lumen	GO:0004175//endopeptidase activity;GO:0005488//binding;GO:0016628//oxidoreductase activity, acting on the CH-CH group of donors, NAD or NADP as acceptor	GO:0019538//protein metabolic process	serine endopeptidase degp2, putative [Ricinus communis]
gi|254651670|gb|FS382472.1|FS382472	420	3	28	1.63871	17.5377	3.41982	Up	GO:0030312//external encapsulating structure	GO:0004180//carboxypeptidase activity	GO:0019538//protein metabolic process	serine carboxypeptidase, putative [Ricinus communis]
gi|83420139|gb|DW002133.1|DW002133	776	23	100	6.79981	33.9001	2.31772	Up	GO:0031410//cytoplasmic vesicle;GO:0043231//intracellular membrane-bounded organelle	GO:0004180//carboxypeptidase activity	GO:0019538//protein metabolic process	Serine carboxypeptidase, putative [Ricinus communis]
gi|190783697|gb|FG144199.1|FG144199	857	15	42	4.01551	12.8923	1.68286	Up	GO:0005618//cell wall	GO:0004180//carboxypeptidase activity	GO:0019538//protein metabolic process	serine carboxypeptidase, putative [Ricinus communis]
gnl|UG|Nta#S33568081	881	29	107	7.55184	31.95	2.08092	Up	GO:0031410//cytoplasmic vesicle;GO:0043231//intracellular membrane-bounded organelle	GO:0004180//carboxypeptidase activity	GO:0019538//protein metabolic process	serine carboxypeptidase III [Nicotiana tabacum]
gi|190881496|gb|FG173105.1|FG173105	821	16	59	4.47103	18.9048	2.08007	Up	GO:0043231//intracellular membrane-bounded organelle	GO:0004180//carboxypeptidase activity	GO:0019538//protein metabolic process	serine carboxypeptidase III [Nicotiana tabacum]
gnl|UG|Nta#S45492376	848	20	59	5.41084	18.3029	1.75814	Up	GO:0031410//cytoplasmic vesicle;GO:0043231//intracellular membrane-bounded organelle	GO:0004180//carboxypeptidase activity	GO:0019538//protein metabolic process	serine carboxypeptidase III [Nicotiana tabacum]
gi|156654060|gb|AM836945.1|AM836945	509	17	96	7.66235	49.6154	2.69493	Up	GO:0031410//cytoplasmic vesicle;GO:0043231//intracellular membrane-bounded organelle	GO:0004180//carboxypeptidase activity	GO:0019538//protein metabolic process	Serine carboxypeptidase 3; AltName: Full=CP-WIII; AltName: Full=Serine carboxypeptidase III; Flags: Precursor
gi|254645682|gb|FS376754.1|FS376754	549	31	67	12.9545	32.1044	1.30932	Up	GO:0043231//intracellular membrane-bounded organelle;GO:0005737//cytoplasm	GO:0016740//transferase activity	GO:0009987//cellular process;GO:0050896//response to stimulus	serine acetyltransferase [Nicotiana plumbaginifolia]
gi|224701751|gb|FG625512.1|FG625512	567	8	41	3.23696	19.0223	2.55498	Up	GO:0016020//membrane	-	GO:0016310//phosphorylation;GO:0010038//response to metal ion	Ser/Thr specific protein phosphatase 2A A regulatory subunit alpha isoform [Medicago sativa subsp. x varia]
gi|94324226|gb|EB677828.1|EB677828	789	19	120	5.52468	40.0099	2.85639	Up	-	-	-	seed maturation protein PM24 [Glycine max]
gi|76867129|gb|DV158122.1|DV158122	857	12	1323	3.21241	406.108	6.98206	Up	-	-	-	seed maturation protein [Arabidopsis thaliana]
gi|32890643|gb|BP137053.1|BP137053	574	6	42	2.39811	19.2486	3.00478	Up	GO:0043231//intracellular membrane-bounded organelle;GO:0031410//cytoplasmic vesicle	GO:0016209//antioxidant activity;GO:0005506//iron ion binding;GO:0003824//catalytic activity	GO:0006950//response to stress;GO:0008152//metabolic process	secretory peroxidase PX3 [Manihot esculenta]
gi|190813071|gb|FG178087.1|FG178087	802	31	73	8.86784	23.9448	1.43306	Up	-	-	-	scythe/bat3, putative [Ricinus communis]
gi|76867723|gb|DV158716.1|DV158716	852	12	54	3.23126	16.6731	2.36735	Up	-	-	GO:0009725//response to hormone stimulus	SAUR family protein [Populus trichocarpa]
gi|254645972|gb|FS417627.1|FS417627	552	2	47	0.831231	22.3986	4.75202	Up	-	-	-	SAUR family protein [Populus trichocarpa]
gnl|UG|Nta#S33534402	945	2	25	0.485544	6.95939	3.84129	Up	GO:0044464//cell part	GO:0046914//transition metal ion binding;GO:0001071	GO:0010468//regulation of gene expression	Salt-tolerance protein, putative [Ricinus communis]
gnl|UG|Nta#S33566641	850	26	60	7.01754	18.5693	1.40388	Up	-	-	-	salt tolerance protein 5-like protein [Solanum tuberosum]
gnl|UG|Nta#S33578461	1276	94	282	16.9008	58.1381	1.78239	Up	GO:0043231//intracellular membrane-bounded organelle	GO:0008757//S-adenosylmethionine-dependent methyltransferase activity;GO:0008169//C-methyltransferase activity	GO:0003002//regionalization;GO:0016049//cell growth;GO:0006694//steroid biosynthetic process;GO:0010948	S-adenosyl-methionine-sterol-C-methyltransferase homolog [Nicotiana tabacum]
gi|123220810|gb|EH621108.1|EH621108	837	0	25	0.001	7.85737	12.9398	Up	GO:0043231//intracellular membrane-bounded organelle	GO:0016741//transferase activity, transferring one-carbon groups	GO:0010038//response to metal ion	S-adenosylmethionine-dependent methyltransferase, putative [Ricinus communis]
gnl|UG|Nta#S33536019	1006	27	66	6.15739	17.2587	1.48694	Up	-	GO:0016741//transferase activity, transferring one-carbon groups	-	S-adenosylmethionine-dependent methyltransferase, putative [Ricinus communis]
gi|190790864|gb|FG147933.1|FG147933	835	44	85	12.0892	26.779	1.14739	Up	-	GO:0046872//metal ion binding;GO:0016765//transferase activity, transferring alkyl or aryl (other than methyl) groups;GO:0032559//adenyl ribonucleotide binding	GO:0044237//cellular metabolic process	S-adenosylmethionine synthetase [Pinus sylvestris]
gi|190722793|gb|FG156163.1|FG156163	917	2	23	0.50037	6.59814	3.72099	Up	GO:0044424//intracellular part	GO:0046872//metal ion binding;GO:0016765//transferase activity, transferring alkyl or aryl (other than methyl) groups;GO:0032559//adenyl ribonucleotide binding	GO:0044237//cellular metabolic process	S-adenosylmethionine synthase 3; Short=AdoMet synthase 3; AltName: Full=Methionine adenosyltransferase 3; Short=MAT 3
gi|92040209|gb|EB451912.1|EB451912	987	20	51	4.64883	13.593	1.54793	Up	GO:0016020//membrane;GO:0044424//intracellular part	GO:0046914//transition metal ion binding;GO:0016765//transferase activity, transferring alkyl or aryl (other than methyl) groups;GO:0032559//adenyl ribonucleotide binding	GO:0000097//sulfur amino acid biosynthetic process	S-adenosylmethionine synthase 2; Short=AdoMet synthase 2; AltName: Full=Methionine adenosyltransferase 2; Short=MAT 2
gnl|UG|Nta#S33578231	1636	1731	3055	242.742	491.237	1.017	Up	GO:0016020//membrane;GO:0044424//intracellular part	GO:0046914//transition metal ion binding;GO:0016765//transferase activity, transferring alkyl or aryl (other than methyl) groups;GO:0032559//adenyl ribonucleotide binding	GO:0000097//sulfur amino acid biosynthetic process	S-adenosylmethionine synthase 1; Short=AdoMet synthase 1; AltName: Full=Methionine adenosyltransferase 1; Short=MAT 1
gi|190854403|gb|FG166279.1|FG166279	818	3	30	0.841392	9.64785	3.51936	Up	-	GO:0016831//carboxy-lyase activity	GO:0006596//polyamine biosynthetic process	s-adenosylmethionine decarboxylase, putative [Ricinus communis]
gi|190783792|gb|FG163866.1|FG163866	917	30	134	7.50555	38.4413	2.35663	Up	-	GO:0016831//carboxy-lyase activity	GO:0006596//polyamine biosynthetic process	S-adenosylmethionine decarboxylase proenzyme; Short=AdoMetDC; Short=SAMDC; Contains: S-adenosylmethionine decarboxylase alpha chain; Contains: S-adenosylmethionine decarboxylase beta chain; Flags: Precursor
gnl|UG|Nta#S45475260	911	899	3753	226.398	1083.73	2.25908	Up	-	GO:0016831//carboxy-lyase activity	GO:0006596//polyamine biosynthetic process	S-adenosylmethionine decarboxylase proenzyme; Short=AdoMetDC; Short=SAMDC; Contains: S-adenosylmethionine decarboxylase alpha chain; Contains: S-adenosylmethionine decarboxylase beta chain; Flags: Precursor
gnl|UG|Nta#S33578492	1350	495	1842	84.1205	358.937	2.0932	Up	-	GO:0016831//carboxy-lyase activity	GO:0006596//polyamine biosynthetic process	S-adenosylmethionine decarboxylase proenzyme; Short=AdoMetDC; Short=SAMDC; Contains: S-adenosylmethionine decarboxylase alpha chain; Contains: S-adenosylmethionine decarboxylase beta chain; Flags: Precursor
gi|190832225|gb|FG147424.1|FG147424	897	188	712	48.0835	208.81	2.11857	Up	-	GO:0016831//carboxy-lyase activity	GO:0006596//polyamine biosynthetic process	S-adenosylmethionine decarboxylase proenzyme [Solanum arcanum]
gi|123212326|gb|EH617373.1|EH617373	745	0	12	0.001	4.23729	12.0489	Up	-	GO:0016831//carboxy-lyase activity	GO:0006596//polyamine biosynthetic process	S-adenosylmethionine decarboxylase 2 [Solanum lycopersicum]
gi|123225213|gb|EH624029.1|EH624029	807	101	537	28.713	175.051	2.608	Up	-	GO:0016831//carboxy-lyase activity	GO:0006596//polyamine biosynthetic process	S-adenosylmethionine decarboxylase 2 [Solanum lycopersicum]
gnl|UG|Nta#S45470810	939	79	289	19.3015	80.9646	2.06857	Up	-	GO:0016831//carboxy-lyase activity	GO:0006596//polyamine biosynthetic process	S-adenosylmethionine decarboxylase 2 [Solanum lycopersicum]
gi|190871637|gb|FG143453.1|FG143453	926	109	422	27.0051	119.885	2.15034	Up	-	GO:0016831//carboxy-lyase activity	GO:0006596//polyamine biosynthetic process	S-adenosylmethionine decarboxylase [Nicotiana tabacum]
gnl|UG|Nta#S33578401	1136	23	180	4.64494	41.6828	3.16572	Up	-	GO:0008169//C-methyltransferase activity	GO:0008202//steroid metabolic process	S-adenosyl-methionine cycloartenol-C24-methyltransferase [Nicotiana tabacum]
gi|254646476|gb|FS426273.1|FS426273	242	8	62	7.58412	67.3968	3.15163	Up	GO:0043231//intracellular membrane-bounded organelle	GO:0016741//transferase activity, transferring one-carbon groups	GO:0010038//response to metal ion	S-adenosyl-L-methionine-dependent methyltransferase-like protein [Arabidopsis thaliana]
gnl|UG|Nta#S33568752	922	18	53	4.47891	15.1219	1.75542	Up	GO:0030312//external encapsulating structure;GO:0031981//nuclear lumen;GO:0016020//membrane	GO:0046914//transition metal ion binding;GO:0016765//transferase activity, transferring alkyl or aryl (other than methyl) groups;GO:0032559//adenyl ribonucleotide binding	GO:0000097//sulfur amino acid biosynthetic process;GO:0010038//response to metal ion;GO:0006555//methionine metabolic process;GO:0006970//response to osmotic stress	S-adenosyl-L-methionine synthetase [Ipomoea batatas]
gi|190885901|gb|FG143599.1|FG143599	905	46	115	11.6611	33.4281	1.51936	Up	-	GO:0016802	GO:0050896//response to stimulus;GO:0044237//cellular metabolic process	S-adenosyl-L-homocysteine hydrolase [Nicotiana tabacum]
gnl|UG|Nta#S36162544	1774	1029	2045	133.074	303.251	1.18829	Up	GO:0043231//intracellular membrane-bounded organelle;GO:0016020//membrane	GO:0016802;GO:0046914//transition metal ion binding	GO:0050896//response to stimulus;GO:0010608//posttranscriptional regulation of gene expression;GO:0006342//chromatin silencing;GO:0003006//reproductive developmental process	S-adenosyl-L-homocysteine hydrolase [Nicotiana tabacum]
gi|190742365|gb|FG151589.1|FG151589	779	18	51	5.3011	17.2225	1.69993	Up	GO:0031410//cytoplasmic vesicle	GO:0016628//oxidoreductase activity, acting on the CH-CH group of donors, NAD or NADP as acceptor;GO:0046914//transition metal ion binding	GO:0008152//metabolic process	S-acyltransferase At3g09320; AltName: Full=Probable palmitoyltransferase At3g09320; AltName: Full=Zinc finger DHHC domain-containing protein At3g09320
gi|92033750|gb|EB445455.1|EB445455	909	5	59	1.26193	17.0746	3.75814	Up	-	GO:0019787//small conjugating protein ligase activity;GO:0032559//adenyl ribonucleotide binding	GO:0060255;GO:0009725//response to hormone stimulus;GO:0006464//protein modification process;GO:0007275//multicellular organismal development	RUB1 conjugating enzyme [Olea europaea]
gnl|UG|Nta#S45477490	917	258	505	64.5477	144.872	1.16634	Up	-	GO:0005488//binding	-	RRM-containing RNA-binding protein-like protein [Solanum tuberosum]
gi|156653407|gb|AM845419.1|AM845419	312	6	26	4.41192	21.9221	2.31291	Up	-	GO:0005088//Ras guanyl-nucleotide exchange factor activity	-	Rop guanine nucleotide exchange factor, putative [Ricinus communis]
gnl|UG|Nta#S33506299	366	6	27	3.76098	19.4064	2.36735	Up	GO:0044464//cell part	GO:0016769//transferase activity, transferring nitrogenous groups;GO:0016846//carbon-sulfur lyase activity	GO:0009683;GO:0048364//root development;GO:0001558//regulation of cell growth;GO:0019758	ROOTY/SUPERROOT1 [Arabidopsis thaliana]
gi|156689299|gb|AM819795.1|AM819795	543	8	31	3.38003	15.0184	2.15163	Up	GO:0031224//intrinsic to membrane;GO:0043231//intracellular membrane-bounded organelle	GO:0032561//guanyl ribonucleotide binding;GO:0003824//catalytic activity	GO:0007010//cytoskeleton organization;GO:0009913//epidermal cell differentiation;GO:0048193//Golgi vesicle transport;GO:0009826//unidimensional cell growth;GO:0042546//cell wall biogenesis	Root hair defective 3 GTP-binding protein (RHD3) [Arabidopsis thaliana]
gi|52831274|gb|BP527547.1|BP527547	507	8	101	3.62003	52.4054	3.85564	Up	-	GO:0004518//nuclease activity	-	RNase NGR3 [Nicotiana glutinosa]
gi|254624608|gb|FS396963.1|FS396963	555	2	110	0.826737	52.139	5.97879	Up	-	-	-	RNase H family protein [Solanum demissum]
gnl|UG|Nta#S33578216	877	7	42	1.83117	12.5983	2.78239	Up	GO:0030312//external encapsulating structure;GO:0016020//membrane	GO:0003676//nucleic acid binding;GO:0016892	GO:0009813//flavonoid biosynthetic process;GO:0009267//cellular response to starvation;GO:0023033;GO:0032502//developmental process	RNase [Nicotiana tabacum]
gi|190871802|gb|FG190969.1|FG190969	741	5	39	1.54804	13.8455	3.1609	Up	-	GO:0034062//RNA polymerase activity;GO:0005488//binding	-	RNA-directed RNA polymerase [Nicotiana tabacum]
gnl|UG|Nta#S33577463	3505	149	987	9.75279	74.0784	2.92517	Up	-	GO:0034062//RNA polymerase activity;GO:0005488//binding	-	RNA-directed RNA polymerase [Nicotiana tabacum]
gi|52829257|gb|BP525530.1|BP525530	619	5	24	1.85315	10.1996	2.46046	Up	-	-	-	RNA polymerase IV largest subunit [Solanum lycopersicum]
gi|156695344|gb|AM816416.1|AM816416	294	27	90	21.0691	80.53	1.93439	Up	GO:0044451//nucleoplasm part	GO:0003676//nucleic acid binding;GO:0046914//transition metal ion binding;GO:0034062//RNA polymerase activity;GO:0016641//oxidoreductase activity, acting on the CH-NH2 group of donors, oxygen as acceptor;GO:0048037//cofactor binding	GO:0006342//chromatin silencing;GO:0007154//cell communication;GO:0016246//RNA interference	RNA polymerase IV largest subunit [Solanum lycopersicum]
gi|92026984|gb|EB438689.1|EB438689	772	190	529	56.4634	180.261	1.6747	Up	GO:0030880//RNA polymerase complex;GO:0031981//nuclear lumen	GO:0005488//binding	GO:0044260;GO:0090304;GO:0040029//regulation of gene expression, epigenetic	RNA polymerase IV largest subunit [Solanum lycopersicum]
gi|190856831|gb|FG156282.1|FG156282	764	16	41	4.8046	14.1174	1.55498	Up	GO:0031981//nuclear lumen	GO:0003676//nucleic acid binding;GO:0019899//enzyme binding;GO:0042623//ATPase activity, coupled;GO:0032559//adenyl ribonucleotide binding	GO:0044260	RNA helicase PRH75 [Capsicum annuum]
gnl|UG|Nta#S33537422	745	75	166	23.0959	58.6158	1.34365	Up	GO:0031981//nuclear lumen	GO:0003676//nucleic acid binding	-	RNA binding protein-like protein [Solanum tuberosum]
gnl|UG|Nta#S33523467	568	58	115	23.4267	53.2614	1.18494	Up	GO:0043231//intracellular membrane-bounded organelle	GO:0046914//transition metal ion binding;GO:0043566//structure-specific DNA binding;GO:0032559//adenyl ribonucleotide binding	GO:0032501//multicellular organismal process;GO:0006950//response to stress	RNA binding protein-like protein [Solanum tuberosum]
gi|254617097|gb|FS415144.1|FS415144	540	15	65	6.37277	31.6652	2.31291	Up	-	-	-	ripening regulated protein DDTFR8 [Solanum lycopersicum]
gnl|UG|Nta#S33549905	622	15	50	5.53263	21.1467	1.93439	Up	GO:0043231//intracellular membrane-bounded organelle;GO:0044444//cytoplasmic part	-	-	ripening regulated protein DDTFR8 [Solanum lycopersicum]
gnl|UG|Nta#S33528792	835	43	107	11.8144	33.7101	1.51263	Up	-	-	-	ripening regulated protein DDTFR8 [Solanum lycopersicum]
gnl|UG|Nta#S33529520	714	34	79	10.9247	29.1066	1.41375	Up	-	GO:0046872//metal ion binding	GO:0009725//response to hormone stimulus;GO:0006970//response to osmotic stress;GO:0009743//response to carbohydrate stimulus;GO:0006714	RING-H2 zinc finger protein [Solanum nigrum]
gi|123224120|gb|EH623340.1|EH623340	440	29	67	15.1208	40.0576	1.40554	Up	GO:0016020//membrane	GO:0016857//racemase and epimerase activity, acting on carbohydrates and derivatives	GO:0044238//primary metabolic process	Ribulose-phosphate 3-epimerase, cytoplasmic isoform, putative [Solanum demissum]
gi|92024986|gb|EB436691.1|EB436691	690	150	305	49.8738	116.282	1.22128	Up	GO:0009536//plastid	GO:0046872//metal ion binding;GO:0016491//oxidoreductase activity;GO:0016831//carboxy-lyase activity	GO:0043094//cellular metabolic compound salvage;GO:0015977//carbon fixation	ribulose-1,5-bisphosphate carboxylase/oxygenase large subunit [Physochlaina praealta]
gnl|UG|Nta#S45441945	679	13	47	4.39242	18.2092	2.05158	Up	GO:0009532//plastid stroma	GO:0032559//adenyl ribonucleotide binding	-	Ribulose bisphosphate carboxylase/oxygenase activase 2, chloroplastic; Short=RA 2; Short=RuBisCO activase 2; Flags: Precursor
gi|311121053|gb|HS081396.1|HS081396	434	13	39	6.87202	23.6395	1.78239	Up	GO:0000314//organellar small ribosomal subunit;GO:0043231//intracellular membrane-bounded organelle	GO:0005198//structural molecule activity	GO:0010467//gene expression	ribosomal protein subunit 10 [Solanum tuberosum]
gnl|UG|Nta#S45442775	685	11	63	3.68411	24.1943	2.71528	Up	GO:0030529//ribonucleoprotein complex	GO:0004674//protein serine/threonine kinase activity;GO:0032559//adenyl ribonucleotide binding	GO:0006412//translation;GO:0006970//response to osmotic stress;GO:0006464//protein modification process	ribosomal protein S6 kinase, putative [Ricinus communis]
gi|52830501|gb|BP526774.1|BP526774	497	89	179	41.0832	94.7457	1.20551	Up	GO:0009536//plastid;GO:0033279	GO:0003723//RNA binding;GO:0005198//structural molecule activity	GO:0010467//gene expression	ribosomal protein S19 [Nicotiana tabacum]
gnl|UG|Nta#S33531432	755	268	530	81.4364	184.668	1.18119	Up	GO:0015934//large ribosomal subunit;GO:0016020//membrane;GO:0009536//plastid;GO:0031981//nuclear lumen	GO:0005198//structural molecule activity	GO:0010467//gene expression	ribosomal protein PETRP-like [Solanum tuberosum]
gi|309373572|gb|HO841575.1|HO841575	387	39	78	23.1198	53.0208	1.19743	Up	GO:0043231//intracellular membrane-bounded organelle;GO:0015934//large ribosomal subunit	GO:0005198//structural molecule activity	GO:0010467//gene expression	ribosomal protein L39e, putative [Ricinus communis]
gnl|UG|Nta#S33532107	833	130	238	35.8038	75.1614	1.06988	Up	GO:0015934//large ribosomal subunit;GO:0016020//membrane;GO:0009536//plastid;GO:0031981//nuclear lumen	GO:0016787//hydrolase activity;GO:0005198//structural molecule activity	GO:0019538//protein metabolic process;GO:0010467//gene expression	ribosomal protein [Petunia x hybrida]
gi|94325356|gb|EB678958.1|EB678958	766	30	72	8.9851	24.7267	1.46046	Up	GO:0043231//intracellular membrane-bounded organelle;GO:0016020//membrane	GO:0046872//metal ion binding;GO:0016778;GO:0032559//adenyl ribonucleotide binding	GO:0009124//nucleoside monophosphate biosynthetic process	Ribose-phosphate pyrophosphokinase, putative [Ricinus communis]
gnl|UG|Nta#S45480685	888	5	39	1.29178	11.5535	3.1609	Up	-	-	-	Retrotransposon gag protein [Asparagus officinalis]
gi|190136877|gb|FG636996.1|FG636996	778	24	61	7.07721	20.6259	1.5432	Up	GO:0043231//intracellular membrane-bounded organelle;GO:0044444//cytoplasmic part	GO:0005515//protein binding	GO:0048827//phyllome development;GO:0048523//negative regulation of cellular process;GO:0016049//cell growth;GO:0010564//regulation of cell cycle process;GO:0048229//gametophyte development;GO:0009566//fertilization;GO:0045165//cell fate commitment;GO:0040029//regulation of gene expression, epigenetic;GO:0033043//regulation of organelle organization;GO:0000904//cell morphogenesis involved in diff…	Retinoblastoma-related protein 1; Short=NbRBR1
gnl|UG|Nta#S36353154	706	127	318	41.2695	118.491	1.52163	Up	-	-	-	Reticulocalbin-2 precursor, putative [Ricinus communis]
gnl|UG|Nta#S33576994	565	5	29	2.03026	13.5024	2.73348	Up	GO:0031224//intrinsic to membrane	GO:0030554//adenyl nucleotide binding;GO:0050664//oxidoreductase activity, acting on NADH or NADPH, with oxygen as acceptor;GO:0016209//antioxidant activity;GO:0046914//transition metal ion binding	GO:0006091//generation of precursor metabolites and energy	respiratory burst oxidase protein [Nicotiana tabacum]
gi|254627354|gb|FS411021.1|FS411021	583	2	27	0.787031	12.1831	3.95232	Up	-	-	-	resistance protein PSH-RGH6 [Solanum tuberosum]
gnl|UG|Nta#S33541603	857	34	72	9.10183	22.1011	1.27989	Up	GO:0043231//intracellular membrane-bounded organelle	GO:0003677//DNA binding;GO:0001071	GO:0010468//regulation of gene expression	repressor protein [Zea mays]
gi|156690394|gb|AM841531.1|AM841531	500	40	81	18.3536	42.6165	1.21535	Up	GO:0043231//intracellular membrane-bounded organelle	GO:0003676//nucleic acid binding	GO:0006259//DNA metabolic process;GO:0009411//response to UV	replication factor A 1, rfa1, putative [Ricinus communis]
gnl|UG|Nta#S33569105	846	36	80	9.76254	24.8761	1.34943	Up	-	GO:0016741//transferase activity, transferring one-carbon groups;GO:0004857//enzyme inhibitor activity	GO:0019219	Regulator of ribonuclease activity A, putative [Ricinus communis]
gi|156698025|gb|AM824071.1|AM824071	486	0	13	0.001	7.03671	12.7807	Up	GO:0031224//intrinsic to membrane	GO:0016301//kinase activity;GO:0016628//oxidoreductase activity, acting on the CH-CH group of donors, NAD or NADP as acceptor;GO:0032559//adenyl ribonucleotide binding	GO:0006464//protein modification process;GO:0007167//enzyme linked receptor protein signaling pathway	receptor-like protein kinase [Solanum lycopersicum]
gnl|UG|Nta#S40642215	589	0	15	0.001	6.69944	12.7098	Up	GO:0016020//membrane	GO:0005488//binding;GO:0016301//kinase activity	GO:0008152//metabolic process	receptor-like protein kinase [Solanum lycopersicum]
gnl|UG|Nta#S33577956	756	0	37	0.001	12.8749	13.6523	Up	-	-	-	receptor-like protein kinase [Nicotiana tabacum]
gi|254650994|gb|FS413342.1|FS413342	586	6	28	2.34901	12.5696	2.41982	Up	GO:0031410//cytoplasmic vesicle	GO:0016491//oxidoreductase activity;GO:0004672//protein kinase activity;GO:0032559//adenyl ribonucleotide binding	GO:0006464//protein modification process;GO:0007167//enzyme linked receptor protein signaling pathway	receptor-like kinase 17 precursor [Solanum chacoense]
gi|156652156|gb|AM839009.1|AM839009	565	16	67	6.49684	31.1953	2.26352	Up	GO:0031410//cytoplasmic vesicle	GO:0004672//protein kinase activity;GO:0016628//oxidoreductase activity, acting on the CH-CH group of donors, NAD or NADP as acceptor;GO:0032559//adenyl ribonucleotide binding	GO:0006464//protein modification process;GO:0007167//enzyme linked receptor protein signaling pathway	receptor-like kinase 17 precursor [Solanum chacoense]
gnl|UG|Nta#S52673727	686	3	23	1.00329	8.81996	3.13603	Up	-	GO:0004672//protein kinase activity;GO:0000166//nucleotide binding	-	receptor-like cytoplasmic protein kinase 1 [Capsicum annuum]
gnl|UG|Nta#S45472101	903	13	45	3.30283	13.1095	1.98884	Up	GO:0016020//membrane	GO:0004672//protein kinase activity	-	receptor-like cytoplasmic protein kinase 1 [Capsicum annuum]
gi|52829272|gb|BP525545.1|BP525545	594	20	65	7.72457	28.7866	1.89787	Up	GO:0016020//membrane	GO:0004871//signal transducer activity;GO:0004713//protein tyrosine kinase activity;GO:0032559//adenyl ribonucleotide binding	GO:0006464//protein modification process	receptor-like cytoplasmic protein kinase 1 [Capsicum annuum]
gnl|UG|Nta#S33565588	853	6	40	1.61374	12.336	2.93439	Up	-	GO:0004871//signal transducer activity;GO:0004713//protein tyrosine kinase activity;GO:0032559//adenyl ribonucleotide binding	GO:0006464//protein modification process	receptor serine-threonine protein kinase, putative [Ricinus communis]
gi|254608898|gb|FS405352.1|FS405352	671	9	44	3.07716	17.2501	2.48694	Up	GO:0043234//protein complex	GO:0004871//signal transducer activity;GO:0004672//protein kinase activity;GO:0019787//small conjugating protein ligase activity;GO:0032559//adenyl ribonucleotide binding	GO:0050896//response to stimulus;GO:0032446//protein modification by small protein conjugation	receptor protein kinase, putative [Ricinus communis]
gi|190139013|gb|FG637588.1|FG637588	582	27	66	10.6432	29.8321	1.48694	Up	GO:0043234//protein complex	GO:0004871//signal transducer activity;GO:0004672//protein kinase activity;GO:0019787//small conjugating protein ligase activity;GO:0032559//adenyl ribonucleotide binding	GO:0050896//response to stimulus;GO:0032446//protein modification by small protein conjugation	receptor protein kinase, putative [Ricinus communis]
gi|254632437|gb|FS421251.1|FS421251	571	0	33	0.001	15.2034	13.8921	Up	GO:0044464//cell part	GO:0004672//protein kinase activity;GO:0000166//nucleotide binding	GO:0008152//metabolic process	Receptor protein kinase CLAVATA1 precursor, putative [Ricinus communis]
gi|309375537|gb|HO844314.1|HO844314	433	33	75	17.4846	45.5655	1.38185	Up	-	GO:0003824//catalytic activity	-	Receptor protein kinase CLAVATA1 precursor, putative [Ricinus communis]
gnl|UG|Nta#S45499668	788	230	418	66.9626	139.545	1.0593	Up	GO:0005618//cell wall;GO:0016020//membrane	GO:0016491//oxidoreductase activity;GO:0004672//protein kinase activity;GO:0032559//adenyl ribonucleotide binding	GO:0006464//protein modification process;GO:0007167//enzyme linked receptor protein signaling pathway	Receptor protein kinase CLAVATA1 precursor, putative [Ricinus communis]
gi|190730071|gb|FG189709.1|FG189709	721	31	83	9.86409	30.2835	1.61827	Up	GO:0016591//DNA-directed RNA polymerase II, holoenzyme;GO:0055029//nuclear DNA-directed RNA polymerase complex	GO:0034062//RNA polymerase activity;GO:0003676//nucleic acid binding;GO:0005515//protein binding	GO:0010467//gene expression	RBP36A [Arabidopsis lyrata subsp. lyrata]
gnl|UG|Nta#S39839836	2898	55	347	4.35406	31.4988	2.85486	Up	GO:0031224//intrinsic to membrane	GO:0030554//adenyl nucleotide binding;GO:0050664//oxidoreductase activity, acting on NADH or NADPH, with oxygen as acceptor;GO:0016209//antioxidant activity;GO:0046914//transition metal ion binding	GO:0008152//metabolic process	RbohF [Nicotiana tabacum]
gi|156649876|gb|AM824228.1|AM824228	414	79	190	43.7781	120.73	1.4635	Up	-	GO:0032561//guanyl ribonucleotide binding;GO:0003824//catalytic activity	GO:0006810//transport;GO:0035556//intracellular signal transduction	ras-related protein RAB8-5 [Nicotiana tabacum]
gi|254618504|gb|FS432436.1|FS432436	431	50	116	26.6148	70.8017	1.41155	Up	GO:0016020//membrane	GO:0032561//guanyl ribonucleotide binding;GO:0003824//catalytic activity	GO:0035556//intracellular signal transduction;GO:0006810//transport	ras-related protein RAB8-5 [Nicotiana tabacum]
gnl|UG|Nta#S33577995	998	707	1555	162.525	409.886	1.33456	Up	-	GO:0032561//guanyl ribonucleotide binding;GO:0003824//catalytic activity	GO:0006810//transport;GO:0035556//intracellular signal transduction	ras-related protein RAB8-5 [Nicotiana tabacum]
gnl|UG|Nta#S33577996	986	88	174	20.4756	46.4232	1.18094	Up	-	GO:0032561//guanyl ribonucleotide binding;GO:0003824//catalytic activity	GO:0006810//transport;GO:0035556//intracellular signal transduction	ras-related protein RAB8-2 [Nicotiana tabacum]
gnl|UG|Nta#S33529027	977	53	208	12.4455	56.0056	2.16995	Up	-	GO:0046914//transition metal ion binding	GO:0050832//defense response to fungus;GO:0031647//regulation of protein stability	Rar1 [Nicotiana tabacum]
gnl|UG|Nta#S45491249	829	3	26	0.830228	8.25052	3.31291	Up	-	-	-	RAP2.6-like protein [Solanum lycopersicum]
gnl|UG|Nta#S33546400	863	0	27	0.001	8.2303	13.0067	Up	-	-	-	Ran GTPase binding protein, putative [Ricinus communis]
gnl|UG|Nta#S33535221	913	326	752	81.9176	216.675	1.40329	Up	GO:0016020//membrane;GO:0031410//cytoplasmic vesicle	GO:0032029;GO:0032561//guanyl ribonucleotide binding;GO:0003824//catalytic activity	GO:0035556//intracellular signal transduction;GO:0006810//transport	Rab1-like small GTP-binding protein [Petunia x hybrida]
gnl|UG|Nta#S33556252	755	22	75	6.68508	26.1323	1.96682	Up	GO:0043234//protein complex;GO:0042579//microbody	GO:0043169//cation binding;GO:0004620//phospholipase activity;GO:0032029;GO:0032561//guanyl ribonucleotide binding;GO:0004721//phosphoprotein phosphatase activity;GO:0032559//adenyl ribonucleotide binding	GO:0006810//transport;GO:0035556//intracellular signal transduction;GO:0006351//transcription, DNA-dependent;GO:0006464//protein modification process	RAB GTPase-C2A [Arabidopsis thaliana]
gnl|UG|Nta#S33578237	1386	135	585	22.3461	111.034	2.31291	Up	GO:0009536//plastid	GO:0016763//transferase activity, transferring pentosyl groups	GO:0019359	quinolinate phosphoribosyltransferase [Nicotiana tabacum]
gnl|UG|Nta#S33577132	1396	164	509	26.9519	95.9169	1.8314	Up	GO:0009536//plastid	GO:0016763//transferase activity, transferring pentosyl groups	GO:0019359	quinolinate phosphoribosyltransferase [Nicotiana tabacum]
gi|124126653|gb|EH666155.1|EH666155	1343	6	44	1.02496	8.61865	3.0719	Up	GO:0009532//plastid stroma	GO:0031420;GO:0016301//kinase activity	GO:0006631//fatty acid metabolic process;GO:0006007//glucose catabolic process	Pyruvate kinase isozyme G, chloroplastic; Flags: Precursor
gnl|UG|Nta#S33577292	2243	176	485	18.0017	56.882	1.65984	Up	GO:0009532//plastid stroma	GO:0031420;GO:0016301//kinase activity	GO:0006631//fatty acid metabolic process;GO:0006007//glucose catabolic process	Pyruvate kinase isozyme G, chloroplastic; Flags: Precursor
gi|254654129|gb|FS377975.1|FS377975	494	15	50	6.96618	26.626	1.93439	Up	GO:0009532//plastid stroma	GO:0031420;GO:0016301//kinase activity;GO:0032559//adenyl ribonucleotide binding	GO:0010038//response to metal ion;GO:0006007//glucose catabolic process	Pyruvate kinase isozyme A, chloroplastic; Flags: Precursor
gnl|UG|Nta#S33577293	2234	1939	4092	199.125	481.854	1.27492	Up	GO:0009532//plastid stroma	GO:0031420;GO:0016301//kinase activity;GO:0032559//adenyl ribonucleotide binding	GO:0010038//response to metal ion;GO:0006007//glucose catabolic process	Pyruvate kinase isozyme A, chloroplastic; Flags: Precursor
gi|76867620|gb|DV158613.1|DV158613	771	180	378	53.561	128.973	1.26782	Up	GO:0009532//plastid stroma	GO:0031420;GO:0016301//kinase activity;GO:0032559//adenyl ribonucleotide binding	GO:0010038//response to metal ion;GO:0006007//glucose catabolic process	Pyruvate kinase isozyme A, chloroplastic; Flags: Precursor
gi|190767088|gb|FG136211.1|FG136211	892	67	136	17.2322	40.1085	1.2188	Up	GO:0009532//plastid stroma	GO:0031420;GO:0016301//kinase activity;GO:0032559//adenyl ribonucleotide binding	GO:0010038//response to metal ion;GO:0006007//glucose catabolic process	Pyruvate kinase isozyme A, chloroplastic; Flags: Precursor
gi|190837220|gb|FG143839.1|FG143839	919	108	286	26.9612	81.8678	1.60241	Up	GO:0016020//membrane;GO:0044424//intracellular part	GO:0031420;GO:0016301//kinase activity;GO:0032559//adenyl ribonucleotide binding	GO:0010038//response to metal ion;GO:0006007//glucose catabolic process	pyruvate kinase [Capsicum annuum]
gi|190786274|gb|FG145500.1|FG145500	822	40	75	11.164	24.0023	1.10432	Up	GO:0016020//membrane;GO:0044424//intracellular part	GO:0031420;GO:0016301//kinase activity;GO:0032559//adenyl ribonucleotide binding	GO:0010038//response to metal ion;GO:0006007//glucose catabolic process	pyruvate kinase [Capsicum annuum]
gi|190752220|gb|FG149387.1|FG149387	887	4	54	1.03459	16.0152	3.95232	Up	GO:0043231//intracellular membrane-bounded organelle	GO:0046872//metal ion binding;GO:0016831//carboxy-lyase activity;GO:0019842//vitamin binding	-	pyruvate decarboxylase, putative [Ricinus communis]
gnl|UG|Nta#S33577280	1255	8	92	1.46244	19.2844	3.72099	Up	GO:0044464//cell part	GO:0046872//metal ion binding;GO:0016831//carboxy-lyase activity;GO:0019842//vitamin binding	GO:0006950//response to stress	Pyruvate decarboxylase isozyme 1; Short=PDC
gi|254647067|gb|FS437628.1|FS437628	521	13	67	5.72448	33.8298	2.56308	Up	GO:0044464//cell part	GO:0016831//carboxy-lyase activity;GO:0005488//binding	GO:0006950//response to stress	pyruvate decarboxylase [Solanum tuberosum]
gnl|UG|Nta#S45484791	923	7	27	1.73991	7.69529	2.14496	Up	GO:0044464//cell part	GO:0046872//metal ion binding;GO:0016831//carboxy-lyase activity;GO:0019842//vitamin binding	GO:0006950//response to stress	pyruvate decarboxylase [Solanum tuberosum]
gnl|UG|Nta#S50829959	491	1	26	0.46725	13.9301	4.89787	Up	-	GO:0019842//vitamin binding;GO:0046872//metal ion binding;GO:0016831//carboxy-lyase activity	-	pyruvate decarboxylase [Fragaria x ananassa]
gnl|UG|Nta#S35724249	2092	41	365	4.49627	45.898	3.35163	Up	GO:0043231//intracellular membrane-bounded organelle	GO:0046872//metal ion binding;GO:0016831//carboxy-lyase activity;GO:0019842//vitamin binding	-	pyruvate decarboxylase [Citrus sinensis]
gnl|UG|Nta#S33571583	951	166	319	40.0459	88.2415	1.1398	Up	GO:0043234//protein complex;GO:0043231//intracellular membrane-bounded organelle	GO:0008443//phosphofructokinase activity;GO:0032559//adenyl ribonucleotide binding	GO:0006007//glucose catabolic process	Pyrophosphate--fructose 6-phosphate 1-phosphotransferase subunit beta; Short=PFP; AltName: Full=6-phosphofructokinase, pyrophosphate dependent; AltName: Full=PPi-PFK; AltName: Full=Pyrophosphate-dependent 6-phosphofructose-1-kinase
gi|190786925|gb|FG141255.1|FG141255	877	44	83	11.5102	24.8967	1.11304	Up	GO:0030312//external encapsulating structure;GO:0010316	GO:0008443//phosphofructokinase activity;GO:0032559//adenyl ribonucleotide binding	GO:0010038//response to metal ion;GO:0006007//glucose catabolic process	pyrophosphate-fructose 6-phosphate 1-phosphotransferase beta-subunit [Solanum tuberosum]
gnl|UG|Nta#S36360052	858	55	140	14.7064	42.9243	1.54535	Up	GO:0043231//intracellular membrane-bounded organelle	GO:0015405//P-P-bond-hydrolysis-driven transmembrane transporter activity;GO:0003824//catalytic activity	-	Pyrophosphate-energized membrane proton pump 3 [Arabidopsis thaliana]
gnl|UG|Nta#S33560886	778	44	92	12.9749	31.1079	1.26156	Up	-	GO:0003824//catalytic activity;GO:0005488//binding	GO:0019538//protein metabolic process	pyroglutamyl-peptidase I, putative [Ricinus communis]
gnl|UG|Nta#S45506621	894	21	97	5.38905	28.5428	2.40502	Up	GO:0044444//cytoplasmic part;GO:0016020//membrane	GO:0042802//identical protein binding;GO:0046983//protein dimerization activity	GO:0042364;GO:0009108//coenzyme biosynthetic process;GO:0006778//porphyrin metabolic process;GO:0008614//pyridoxine metabolic process;GO:0006972//hyperosmotic response;GO:0033194//response to hydroperoxide	Pyridoxin biosynthesis protein PDX1, putative [Ricinus communis]
gi|76870778|gb|DV161770.1|DV161770	953	5	38	1.20367	10.4895	3.12343	Up	-	GO:0008757//S-adenosylmethionine-dependent methyltransferase activity	-	Putrescine N-methyltransferase 4; Short=PMT 4
gnl|UG|Nta#S40977436	1173	42	1374	8.21451	308.142	5.22928	Up	-	GO:0003824//catalytic activity	-	putrescine N-methyltransferase 2 [Nicotiana attenuata]
gnl|UG|Nta#S33577885	1386	75	548	12.4145	104.011	3.06664	Up	-	GO:0008757//S-adenosylmethionine-dependent methyltransferase activity	-	Putrescine N-methyltransferase 1; Short=PMT 1; AltName: Full=A411
gi|156685304|gb|AM834050.1|AM834050	571	12	81	4.82143	37.3174	2.95232	Up	GO:0044464//cell part	GO:0016628//oxidoreductase activity, acting on the CH-CH group of donors, NAD or NADP as acceptor;GO:0008324//cation transmembrane transporter activity	GO:0008152//metabolic process;GO:0006812//cation transport	putative zinc transporter [Solanum lycopersicum]
gi|190777364|gb|FG192759.1|FG192759	730	44	171	13.828	61.622	2.15585	Up	GO:0031224//intrinsic to membrane	GO:0015082//di-, tri-valent inorganic cation transmembrane transporter activity;GO:0016628//oxidoreductase activity, acting on the CH-CH group of donors, NAD or NADP as acceptor	GO:0008152//metabolic process;GO:0000041//transition metal ion transport	putative zinc transporter [Solanum lycopersicum]
gi|309376518|gb|HO845295.1|HO845295	694	23	84	7.60324	31.8407	2.06618	Up	GO:0031224//intrinsic to membrane	GO:0015082//di-, tri-valent inorganic cation transmembrane transporter activity;GO:0016628//oxidoreductase activity, acting on the CH-CH group of donors, NAD or NADP as acceptor	GO:0008152//metabolic process;GO:0000041//transition metal ion transport	putative zinc transporter [Solanum lycopersicum]
gi|190826385|gb|FG192847.1|FG192847	679	43	92	14.5288	35.6435	1.29473	Up	GO:0044464//cell part	GO:0016491//oxidoreductase activity;GO:0008324//cation transmembrane transporter activity	GO:0006810//transport	putative zinc transporter [Solanum lycopersicum]
gi|156690410|gb|AM841547.1|AM841547	503	15	46	6.84154	24.0576	1.8141	Up	GO:0043231//intracellular membrane-bounded organelle	GO:0046914//transition metal ion binding	-	putative zinc finger family protein [Capsicum chinense]
gnl|UG|Nta#S37404061	2690	689	1424	58.7621	139.258	1.2448	Up	GO:0016020//membrane	GO:0015197//peptide transporter activity	GO:0051707//response to other organism;GO:0010038//response to metal ion;GO:0000041//transition metal ion transport	putative yellow stripe-like protein [Nicotiana tabacum]
gnl|UG|Nta#S45461399	919	48	125	11.9827	35.7814	1.57825	Up	-	GO:0008194//UDP-glycosyltransferase activity;GO:0042285//xylosyltransferase activity	GO:0048588//developmental cell growth;GO:0009250//glucan biosynthetic process	putative xylosyl transferase [Coffea canephora]
gi|311121600|gb|HS081943.1|HS081943	574	11	36	4.39654	16.4988	1.90792	Up	-	GO:0004672//protein kinase activity;GO:0032559//adenyl ribonucleotide binding	GO:0022402//cell cycle process;GO:0007165//signal transduction;GO:0006464//protein modification process	putative WEE1 kinase [Nicotiana tabacum]
gnl|UG|Nta#S47737020	1527	50	111	7.5121	19.1226	1.34799	Up	-	GO:0004672//protein kinase activity;GO:0032559//adenyl ribonucleotide binding	GO:0022402//cell cycle process;GO:0007165//signal transduction;GO:0006464//protein modification process	putative WEE1 kinase [Nicotiana tabacum]
gi|156691187|gb|AM819901.1|AM819901	542	1	2519	0.423283	1222.62	11.4961	Up	-	-	-	Putative vicilin, identical [Solanum demissum]
gi|357429728|gb|JG449147.1|JG449147	574	1	1993	0.399686	913.394	11.1582	Up	-	-	-	Putative vicilin, identical [Solanum demissum]
gi|76868301|gb|DV159294.1|DV159294	884	2	5032	0.519049	1497.45	11.4943	Up	-	-	-	Putative vicilin, identical [Solanum demissum]
gi|190879125|gb|FG196636.1|FG196636	722	7	30	2.22429	10.9307	2.29696	Up	GO:0012505//endomembrane system;GO:0043231//intracellular membrane-bounded organelle;GO:0016020//membrane	GO:0016831//carboxy-lyase activity;GO:0048037//cofactor binding;GO:0016836//hydro-lyase activity	GO:0019321//pentose metabolic process;GO:0009226//nucleotide-sugar biosynthetic process	putative UDP-glucuronate decarboxylase 3 [Nicotiana tabacum]
gnl|UG|Nta#S33577480	1756	29	105	3.78882	15.73	2.05369	Up	GO:0012505//endomembrane system;GO:0043231//intracellular membrane-bounded organelle;GO:0016020//membrane	GO:0016831//carboxy-lyase activity;GO:0048037//cofactor binding;GO:0016836//hydro-lyase activity	GO:0019321//pentose metabolic process;GO:0009226//nucleotide-sugar biosynthetic process	putative UDP-glucuronate decarboxylase 3 [Nicotiana tabacum]
gi|190751585|gb|FG163230.1|FG163230	895	31	112	7.94638	32.9198	2.05059	Up	GO:0012505//endomembrane system;GO:0043231//intracellular membrane-bounded organelle;GO:0016020//membrane	GO:0016831//carboxy-lyase activity;GO:0048037//cofactor binding;GO:0016836//hydro-lyase activity	GO:0019321//pentose metabolic process;GO:0009226//nucleotide-sugar biosynthetic process	putative UDP-glucuronate decarboxylase 3 [Nicotiana tabacum]
gnl|UG|Nta#S33577481	1519	14	269	2.11447	46.5862	4.46154	Up	GO:0016020//membrane	GO:0016831//carboxy-lyase activity;GO:0048037//cofactor binding	GO:0006139//nucleobase, nucleoside, nucleotide and nucleic acid metabolic process	putative UDP-glucuronate decarboxylase 2 [Nicotiana tabacum]
gnl|UG|Nta#S45471785	918	72	129	17.9937	36.9666	1.03873	Up	GO:0031410//cytoplasmic vesicle;GO:0043231//intracellular membrane-bounded organelle	GO:0000166//nucleotide binding;GO:0016616//oxidoreductase activity, acting on the CH-OH group of donors, NAD or NADP as acceptor	GO:0008152//metabolic process	putative UDP-glucose dehydrogenase 2 [Nicotiana tabacum]
gnl|UG|Nta#S45523536	749	11	87	3.36931	30.5563	3.18094	Up	GO:0031090//organelle membrane;GO:0031224//intrinsic to membrane	GO:0015165//pyrimidine nucleotide sugar transmembrane transporter activity	GO:0006984//ER-nucleus signaling pathway;GO:0008643//carbohydrate transport	putative UDP-galactose transporter [Solanum demissum]
gnl|UG|Nta#S33540847	960	39	118	9.32017	32.335	1.79467	Up	GO:0031090//organelle membrane;GO:0031224//intrinsic to membrane	GO:0015165//pyrimidine nucleotide sugar transmembrane transporter activity	GO:0006984//ER-nucleus signaling pathway;GO:0008643//carbohydrate transport	putative UDP-galactose transporter [Solanum demissum]
gnl|UG|Nta#S45442884	817	34	72	9.54745	23.1832	1.27989	Up	GO:0044464//cell part	-	GO:0048193//Golgi vesicle transport	putative TRAPP subunit [Brassica rapa]
gi|156661347|gb|AM830857.1|AM830857	531	13	43	5.61668	21.3028	1.92325	Up	-	-	-	putative transposase [Petunia x hybrida]
gnl|UG|Nta#S52702169	641	22	63	7.874	25.855	1.71528	Up	-	-	-	putative transposase [Petunia x hybrida]
gi|190142948|gb|FG641043.1|FG641043	593	19	46	7.35071	20.4064	1.47306	Up	-	-	-	putative transposase [Petunia x hybrida]
gnl|UG|Nta#S33566788	908	31	68	7.83261	19.7009	1.3307	Up	-	-	-	putative transposase [Petunia x hybrida]
gnl|UG|Nta#S45491936	827	8	31	2.2193	9.86095	2.15163	Up	GO:0043234//protein complex	GO:0032561//guanyl ribonucleotide binding	GO:0006412//translation	putative translation initiation factor 2B beta subunit [Nicotiana tabacum]
gnl|UG|Nta#S45500021	835	12	47	3.29705	14.8072	2.16706	Up	-	-	GO:0006810//transport	putative sucrose transporter-like protein [Solanum demissum]
gnl|UG|Nta#S45436195	584	109	260	42.8198	117.118	1.45161	Up	-	GO:0017111//nucleoside-triphosphatase activity;GO:0032559//adenyl ribonucleotide binding	GO:0009987//cellular process	putative spindle disassembly related protein CDC48 [Nicotiana tabacum]
gnl|UG|Nta#S45467485	918	57	124	14.245	35.5338	1.31874	Up	GO:0005840//ribosome;GO:0015630//microtubule cytoskeleton;GO:0030312//external encapsulating structure;GO:0031981//nuclear lumen;GO:0012505//endomembrane system;GO:0016020//membrane	GO:0042623//ATPase activity, coupled;GO:0005515//protein binding;GO:0032559//adenyl ribonucleotide binding	GO:0010038//response to metal ion;GO:0009856//pollination;GO:0000904//cell morphogenesis involved in differentiation	putative spindle disassembly related protein CDC48 [Nicotiana tabacum]
gnl|UG|Nta#S33578444	1682	6530	15911	890.672	2488.48	1.4823	Up	-	GO:0005488//binding	-	putative RNA binding protein [Nicotiana tabacum]
gnl|UG|Nta#S33577452	1319	73	188	12.6972	37.4952	1.56219	Up	GO:0043231//intracellular membrane-bounded organelle	GO:0005092//GDP-dissociation inhibitor activity	-	putative Rho GDP dissociation inhibitor [Nicotiana tabacum]
gi|190807106|gb|FG203218.1|FG203218	644	14	41	4.98738	16.7479	1.74763	Up	GO:0043231//intracellular membrane-bounded organelle	GO:0005488//binding	GO:0006259//DNA metabolic process	putative replication factor A [Capsicum chinense]
gnl|UG|Nta#S33570029	945	53	152	12.8669	42.3131	1.71744	Up	GO:0043231//intracellular membrane-bounded organelle	GO:0005488//binding	GO:0006259//DNA metabolic process	putative replication factor A [Capsicum chinense]
gi|190850237|gb|FG166561.1|FG166561	879	8	31	2.08801	9.2776	2.15163	Up	GO:0016020//membrane	GO:0016772//transferase activity, transferring phosphorus-containing groups	-	putative receptor-like protein kinase [Capsicum frutescens]
gnl|UG|Nta#S45495217	868	69	150	18.2373	45.4605	1.31772	Up	GO:0031224//intrinsic to membrane	GO:0004871//signal transducer activity;GO:0004672//protein kinase activity;GO:0016628//oxidoreductase activity, acting on the CH-CH group of donors, NAD or NADP as acceptor;GO:0032559//adenyl ribonucleotide binding	GO:0006464//protein modification process;GO:0007167//enzyme linked receptor protein signaling pathway	putative receptor-like protein kinase [Capsicum frutescens]
gi|190731229|gb|FG141360.1|FG141360	890	10	89	2.57775	26.3065	3.35123	Up	GO:0031981//nuclear lumen;GO:0009532//plastid stroma;GO:0009526//plastid envelope	GO:0016667//oxidoreductase activity, acting on sulfur group of donors;GO:0005488//binding	GO:0006085//acetyl-CoA biosynthetic process;GO:0006091//generation of precursor metabolites and energy	putative pyruvate dehydrogenase E3 subunit [Capsicum annuum]
gi|52829947|gb|BP526220.1|BP526220	563	9	63	3.66745	29.4371	3.00478	Up	GO:0031981//nuclear lumen;GO:0009532//plastid stroma;GO:0009526//plastid envelope	GO:0030554//adenyl nucleotide binding;GO:0016668//oxidoreductase activity, acting on sulfur group of donors, NAD or NADP as acceptor	GO:0006085//acetyl-CoA biosynthetic process;GO:0006091//generation of precursor metabolites and energy;GO:0019725//cellular homeostasis	putative pyruvate dehydrogenase E3 subunit [Capsicum annuum]
gi|156639068|gb|AM785183.1|AM785183	535	9	49	3.8594	24.0938	2.64221	Up	GO:0031981//nuclear lumen;GO:0009532//plastid stroma;GO:0009526//plastid envelope	GO:0030554//adenyl nucleotide binding;GO:0016668//oxidoreductase activity, acting on sulfur group of donors, NAD or NADP as acceptor	GO:0006085//acetyl-CoA biosynthetic process;GO:0006091//generation of precursor metabolites and energy;GO:0019725//cellular homeostasis	putative pyruvate dehydrogenase E3 subunit [Capsicum annuum]
gnl|UG|Nta#S45477804	934	78	148	19.1592	41.6848	1.12148	Up	GO:0043231//intracellular membrane-bounded organelle	GO:0004738//pyruvate dehydrogenase activity	GO:0006007//glucose catabolic process	putative pyruvate dehydrogenase E1 alpha subunit [Capsicum annuum]
gnl|UG|Nta#S33577405	2318	108	207	10.6891	23.492	1.13603	Up	GO:0031985//Golgi cisterna;GO:0012505//endomembrane system	GO:0042285//xylosyltransferase activity	GO:0065002//intracellular protein transmembrane transport;GO:0006486//protein amino acid glycosylation	putative putative beta-(1,2)-xylosyltransferase [Nicotiana tabacum]
gnl|UG|Nta#S45493532	886	16	70	4.14302	20.7839	2.32671	Up	GO:0016020//membrane	-	-	putative protein [Avicennia marina]
gi|190784159|gb|FG177115.1|FG177115	787	8	161	2.33209	53.8163	4.52835	Up	-	-	-	putative protein [Arabidopsis thaliana]
gi|190884510|gb|FG158730.1|FG158730	844	23	95	6.25196	29.6104	2.24372	Up	GO:0031410//cytoplasmic vesicle	-	-	putative protein [Arabidopsis thaliana]
gnl|UG|Nta#S33577631	1629	6	4755	0.845008	767.878	9.8277	Up	GO:0044464//cell part	GO:0004175//endopeptidase activity	GO:0016485//protein processing	putative preprolegumain [Nicotiana tabacum]
gnl|UG|Nta#S58287504	832	31	249	8.54809	78.7297	3.20323	Up	-	-	-	putative PR-10 type pathogenesis-related protein [Nicotiana tabacum]
gi|156703806|gb|AM789832.1|AM789832	499	10	90	4.59759	47.4466	3.36735	Up	GO:0043231//intracellular membrane-bounded organelle;GO:0030529//ribonucleoprotein complex	GO:0004674//protein serine/threonine kinase activity;GO:0032559//adenyl ribonucleotide binding	GO:0006412//translation;GO:0006970//response to osmotic stress;GO:0006464//protein modification process	putative pp70 ribosomal protein S6 kinase [Avena sativa]
gi|156683455|gb|AM825248.1|AM825248	501	5	24	2.28962	12.6019	2.46046	Up	-	-	-	putative polyprotein [Solanum habrochaites]
gi|156688145|gb|AM816038.1|AM816038	489	14	41	6.56825	22.0566	1.74763	Up	-	-	-	putative polyprotein [Solanum habrochaites]
gi|156661631|gb|AM835298.1|AM835298	449	1	43	0.510957	25.1933	5.62369	Up	-	-	-	putative polyprotein [Solanum habrochaites]
gi|190146611|gb|FG645546.1|FG645546	586	322	967	126.063	434.102	1.78388	Up	GO:0005618//cell wall	-	-	putative phosphate-induced protein [Capsicum chinense]
gi|190880863|gb|FG201982.1|FG201982	714	0	15	0.001	5.52657	12.4322	Up	GO:0031224//intrinsic to membrane	-	-	putative phosphate/phosphoenolpyruate translocator [Solanum lycopersicum]
gnl|UG|Nta#S33542276	833	30	1705	8.26241	538.446	6.02609	Up	-	GO:0016791//phosphatase activity	-	putative phosphatase [Solanum lycopersicum]
gi|92012294|gb|EB425796.1|EB425796	941	5	280	1.21902	78.2764	6.00478	Up	-	GO:0016791//phosphatase activity	-	putative phosphatase [Solanum lycopersicum]
gi|190833514|gb|FG195959.1|FG195959	697	49	92	16.1285	34.723	1.10628	Up	GO:0043231//intracellular membrane-bounded organelle	GO:0003676//nucleic acid binding;GO:0005515//protein binding	GO:0010102//lateral root morphogenesis;GO:0048869//cellular developmental process;GO:0051707//response to other organism;GO:0010038//response to metal ion;GO:0009755//hormone-mediated signaling pathway;GO:0034728;GO:0006950//response to stress	Putative phospatase 2A inhibitor [Arabidopsis thaliana]
gnl|UG|Nta#S45472435	895	17	496	4.35769	145.788	5.06416	Up	-	GO:0005506//iron ion binding;GO:0003824//catalytic activity;GO:0016209//antioxidant activity	GO:0008152//metabolic process;GO:0006950//response to stress	putative peroxidase [Solanum tuberosum]
gi|92035374|gb|EB447079.1|EB447079	857	4	101	1.0708	31.003	4.85564	Up	GO:0044464//cell part	GO:0005506//iron ion binding;GO:0003824//catalytic activity;GO:0016209//antioxidant activity	GO:0006970//response to osmotic stress;GO:0008152//metabolic process	putative peroxidase [Solanum tuberosum]
gi|254636838|gb|FS434292.1|FS434292	370	6	137	3.72032	97.4051	4.7105	Up	GO:0044464//cell part	GO:0005506//iron ion binding;GO:0003824//catalytic activity;GO:0016209//antioxidant activity	GO:0006950//response to stress	putative peroxidase [Solanum tuberosum]
gi|94329756|gb|EB683358.1|EB683358	790	1	43	0.290405	14.3187	5.62369	Up	GO:0044464//cell part	GO:0005506//iron ion binding;GO:0003824//catalytic activity;GO:0016209//antioxidant activity	GO:0006970//response to osmotic stress;GO:0008152//metabolic process	putative peroxidase [Solanum tuberosum]
gi|254648338|gb|FS424887.1|FS424887	558	6	29	2.46688	13.6718	2.47045	Up	GO:0030312//external encapsulating structure;GO:0043231//intracellular membrane-bounded organelle	GO:0005215//transporter activity	GO:0006810//transport	putative permease I [Solanum lycopersicum]
gnl|UG|Nta#S45440497	722	53	155	16.8411	56.4751	1.74563	Up	-	-	-	putative non-specific lipid-transfer protein type 2 subfamily [Nicotiana tabacum]
gi|32878903|gb|BP136018.1|BP136018	637	1	35	0.360156	14.4541	5.32671	Up	-	-	-	Putative nam-like protein, identical [Solanum demissum]
gnl|UG|Nta#S45488674	943	20	50	4.86574	13.9483	1.51936	Up	GO:0016020//membrane	GO:0022891//substrate-specific transmembrane transporter activity	GO:0006810//transport	putative monosaccharide transporter [Vitis vinifera]
gi|190733631|gb|FG134346.1|FG134346	841	149	372	40.6463	116.362	1.51742	Up	GO:0043231//intracellular membrane-bounded organelle;GO:0005576//extracellular region	GO:0016615//malate dehydrogenase activity;GO:0046914//transition metal ion binding	GO:0006952//defense response;GO:0009056//catabolic process;GO:0006091//generation of precursor metabolites and energy;GO:0044262//cellular carbohydrate metabolic process;GO:0044281//small molecule metabolic process	putative mitochondrial NAD-dependent malate dehydrogenase [Solanum tuberosum]
gi|117300901|gb|EG650122.1|EG650122	594	0	16	0.001	7.08592	12.7907	Up	-	-	-	putative miraculin [Atropa belladonna]
gnl|UG|Nta#S33518828	538	50	101	21.3215	49.3858	1.21178	Up	-	-	-	Putative microtubule-associated protein, identical [Solanum demissum]
gnl|UG|Nta#S45464696	870	69	550	18.1953	166.305	3.19219	Up	GO:0044432//endoplasmic reticulum part	GO:0016628//oxidoreductase activity, acting on the CH-CH group of donors, NAD or NADP as acceptor;GO:0032559//adenyl ribonucleotide binding	GO:0050896//response to stimulus;GO:0008152//metabolic process	putative luminal binding protein [Corylus avellana]
gnl|UG|Nta#S45467307	888	20	102	5.16711	30.2169	2.54793	Up	GO:0044432//endoplasmic reticulum part	GO:0016628//oxidoreductase activity, acting on the CH-CH group of donors, NAD or NADP as acceptor;GO:0032559//adenyl ribonucleotide binding	GO:0050896//response to stimulus;GO:0008152//metabolic process	putative luminal binding protein [Corylus avellana]
gnl|UG|Nta#S45497089	771	53	109	15.7707	37.1907	1.23769	Up	GO:0031224//intrinsic to membrane	GO:0005488//binding;GO:0015103//inorganic anion transmembrane transporter activity	GO:0015698//inorganic anion transport;GO:0015833//peptide transport;GO:0010035//response to inorganic substance;GO:0006950//response to stress	putative low-affinity nitrate transporter [Nicotiana plumbaginifolia]
gi|190868729|gb|FG148818.1|FG148818	872	22	64	5.78811	19.3075	1.738	Up	GO:0009526//plastid envelope	GO:0015645//fatty acid ligase activity	GO:0006631//fatty acid metabolic process	putative long-chain acyl-CoA synthetase [Capsicum annuum]
gnl|UG|Nta#S45492404	912	49	134	12.3263	38.6521	1.64881	Up	GO:0009526//plastid envelope	GO:0015645//fatty acid ligase activity	GO:0006631//fatty acid metabolic process	putative long-chain acyl-CoA synthetase [Capsicum annuum]
gi|52831772|gb|BP528045.1|BP528045	399	0	16	0.001	10.549	13.3648	Up	-	GO:0046872//metal ion binding;GO:0016491//oxidoreductase activity	GO:0008152//metabolic process	putative laccase [Rosa hybrid cultivar]
gnl|UG|Nta#S45482219	860	26	59	6.93594	18.0475	1.37963	Up	-	GO:0005488//binding	-	putative inhibitor of apoptosis [Arabidopsis thaliana]
gi|254633148|gb|FS438260.1|FS438260	619	12	128	4.44755	54.3979	3.61247	Up	-	-	-	putative hydrolase [Solanum commersonii]
gnl|UG|Nta#S45512874	748	20	79	6.13421	27.7836	2.17928	Up	-	-	-	putative hydrolase [Solanum commersonii]
gi|156671029|gb|AM804460.1|AM804460	498	1	23	0.460682	12.1496	4.72099	Up	-	GO:0003824//catalytic activity	-	putative hydrolase [Solanum commersonii]
gi|92036945|gb|EB448650.1|EB448650	588	65	120	25.361	53.6867	1.08195	Up	GO:0030312//external encapsulating structure;GO:0005777//peroxisome;GO:0031981//nuclear lumen	GO:0016863//intramolecular oxidoreductase activity, transposing C=C bonds;GO:0016616//oxidoreductase activity, acting on the CH-OH group of donors, NAD or NADP as acceptor;GO:0048037//cofactor binding;GO:0016836//hydro-lyase activity;GO:0016856	GO:0009062//fatty acid catabolic process	putative glyoxysomal fatty acid beta-oxidation multifunctional protein [Capsicum chinense]
gi|51456414|gb|CV018062.1|CV018062	368	3	24	1.87027	17.1564	3.19743	Up	GO:0031410//cytoplasmic vesicle	-	GO:0001906//cell killing;GO:0006952//defense response	putative gamma-thionin [Castanea sativa]
gi|156671080|gb|AM801111.1|AM801111	562	0	35	0.001	16.383	13.9999	Up	GO:0012505//endomembrane system;GO:0043231//intracellular membrane-bounded organelle;GO:0031224//intrinsic to membrane	GO:0042285//xylosyltransferase activity	GO:0045229//external encapsulating structure organization	putative galactomannan galactosyl transferase [Coffea arabica]
gnl|UG|Nta#S33568012	873	83	155	21.8119	46.7068	1.09851	Up	-	-	-	Putative F-Box protein, identical [Solanum demissum]
gnl|UG|Nta#S40616038	561	16	58	6.54316	27.1974	2.05541	Up	-	GO:0004312//fatty acid synthase activity	GO:0006631//fatty acid metabolic process	putative enoyl-acyl-carrier-protein reductase [Capsicum annuum]
gi|190870409|gb|FG147019.1|FG147019	850	16	53	4.31849	16.4029	1.92535	Up	-	GO:0003824//catalytic activity	GO:0008152//metabolic process	putative enoyl-acyl-carrier-protein reductase [Capsicum annuum]
gi|254651630|gb|FS382432.1|FS382432	548	21	84	8.79163	40.3238	2.19743	Up	GO:0031410//cytoplasmic vesicle	GO:0004521//endoribonuclease activity;GO:0005488//binding;GO:0004520//endodeoxyribonuclease activity	GO:0006259//DNA metabolic process	putative endonuclease precursor [Solanum lycopersicum]
gnl|UG|Nta#S33577438	1631	64	173	9.00236	27.9033	1.63206	Up	GO:0016020//membrane	GO:0005515//protein binding	GO:0006950//response to stress	putative DNAJ protein [Nicotiana tabacum]
gi|224698871|gb|FG629749.1|FG629749	496	231	744	106.847	394.597	1.88484	Up	-	-	-	putative DNA binding protein [Olea europaea]
gnl|UG|Nta#S45499067	897	3	35	0.76729	10.2645	3.74175	Up	-	-	-	Putative disease resistance protein, identical [Solanum tuberosum]
gi|156703217|gb|AM807386.1|AM807386	545	3	22	1.26286	10.6191	3.0719	Up	GO:0016020//membrane	-	-	Putative disease resistance protein, identical [Solanum tuberosum]
gi|156661548|gb|AM835215.1|AM835215	498	25	62	11.517	32.751	1.50777	Up	-	-	-	Putative disease resistance protein, identical [Solanum tuberosum]
gi|190730903|gb|FG170210.1|FG170210	781	52	103	15.2751	34.6936	1.18349	Up	GO:0005576//extracellular region;GO:0044424//intracellular part	GO:0016831//carboxy-lyase activity;GO:0000166//nucleotide binding;GO:0048037//cofactor binding;GO:0016836//hydro-lyase activity	GO:0009225//nucleotide-sugar metabolic process	putative dihydroflavonol reductase [Ipomoea trifida]
gnl|UG|Nta#S45493560	915	50	93	12.5366	26.7377	1.09273	Up	GO:0005576//extracellular region;GO:0044424//intracellular part	GO:0016831//carboxy-lyase activity;GO:0000166//nucleotide binding;GO:0048037//cofactor binding;GO:0016836//hydro-lyase activity	GO:0009225//nucleotide-sugar metabolic process	putative dihydroflavonol reductase [Ipomoea trifida]
gi|190783666|gb|FG201140.1|FG201140	687	10	55	3.33944	21.0605	2.65686	Up	-	-	-	putative dicyanin blue copper protein precursor [Solanum tuberosum]
gnl|UG|Nta#S45484514	925	20	109	4.96042	30.999	2.64369	Up	-	-	-	putative dicyanin blue copper protein precursor [Solanum tuberosum]
gi|76866815|gb|DV157808.1|DV157808	434	0	490	0.001	297.009	18.1801	Up	-	-	-	putative defensin 1 [Aquilegia pyrenaica]
gi|156688616|gb|AM836183.1|AM836183	506	0	187	0.001	97.2196	16.569	Up	GO:0043231//intracellular membrane-bounded organelle	GO:0016491//oxidoreductase activity;GO:0005506//iron ion binding	-	putative cytochrome P-450 [Nicotiana plumbaginifolia]
gi|254606765|gb|FS380202.1|FS380202	554	0	101	0.001	47.9595	15.5495	Up	-	GO:0046872//metal ion binding;GO:0016491//oxidoreductase activity	-	putative cytochrome P-450 [Nicotiana plumbaginifolia]
gi|156684718|gb|AM829885.1|AM829885	547	0	21	0.001	10.0994	13.302	Up	GO:0043231//intracellular membrane-bounded organelle	GO:0016491//oxidoreductase activity;GO:0005506//iron ion binding	-	putative cytochrome P-450 [Nicotiana plumbaginifolia]
gnl|UG|Nta#S57711139	651	3	314	1.05723	126.885	6.90709	Up	-	GO:0046872//metal ion binding;GO:0016491//oxidoreductase activity	-	putative cytochrome P-450 [Nicotiana plumbaginifolia]
gi|190873105|gb|FG191016.1|FG191016	678	90	187	30.4539	72.5562	1.25247	Up	GO:0009536//plastid	GO:0016209//antioxidant activity;GO:0043169//cation binding	GO:0030005;GO:0006812//cation transport;GO:0006800//oxygen and reactive oxygen species metabolic process	putative copper/zinc superoxide dismutase copper chaperone precursor [Solanum lycopersicum]
gi|156685754|gb|AM838080.1|AM838080	537	169	326	72.201	159.7	1.14528	Up	GO:0009536//plastid	GO:0016209//antioxidant activity;GO:0043169//cation binding	GO:0030005;GO:0006812//cation transport;GO:0006800//oxygen and reactive oxygen species metabolic process	putative copper/zinc superoxide dismutase copper chaperone precursor [Solanum lycopersicum]
gnl|UG|Nta#S33560535	894	144	298	36.9535	87.6883	1.24667	Up	GO:0031224//intrinsic to membrane;GO:0043231//intracellular membrane-bounded organelle	GO:0003677//DNA binding	GO:0009987//cellular process	putative CONSTANS interacting protein 2b [Capsicum chinense]
gnl|UG|Nta#S33568910	955	26	429	6.24598	118.173	4.24182	Up	-	GO:0016853//isomerase activity	GO:0006575//cellular amino acid derivative metabolic process	putative chalcone isomerase [Solanum lycopersicum]
gi|124125751|gb|EH665253.1|EH665253	1755	6	34	0.784341	5.09641	2.69993	Up	-	GO:0008168//methyltransferase activity	-	putative caffeoyl-CoA 3-O-methyltransferase [Capsicum annuum]
gi|190782173|gb|FG173455.1|FG173455	817	24	97	6.73938	31.2329	2.21238	Up	GO:0044464//cell part;GO:0043234//protein complex	GO:0030246//carbohydrate binding;GO:0043167//ion binding;GO:0015925	GO:0044238//primary metabolic process	putative beta-galactosidase [Solanum lycopersicum]
gi|190737958|gb|FG135183.1|FG135183	892	21	55	5.40113	16.2204	1.58647	Up	GO:0044464//cell part;GO:0043234//protein complex	GO:0030246//carbohydrate binding;GO:0043167//ion binding;GO:0015925	GO:0044238//primary metabolic process	putative beta-galactosidase [Solanum lycopersicum]
gnl|UG|Nta#S33577916	2722	0	15	0.001	1.44966	10.5015	Up	GO:0031410//cytoplasmic vesicle	GO:0005488//binding;GO:0015925	GO:0008152//metabolic process	putative beta-galactosidase [Nicotiana tabacum]
gnl|UG|Nta#S33577045	1491	25	125	3.84674	22.0544	2.51936	Up	-	GO:0000166//nucleotide binding	-	putative ATPase [Nicotiana tabacum]
gnl|UG|Nta#S33567321	818	3	188	0.841392	60.4599	6.16706	Up	-	GO:0016757//transferase activity, transferring glycosyl groups	-	putative anthocyanidine rhamnosyl-transferase [Capsicum annuum]
gi|83419936|gb|DW001930.1|DW001930	629	4	134	1.45895	56.0424	5.26352	Up	-	GO:0016758//transferase activity, transferring hexosyl groups	-	putative anthocyanidine rhamnosyl-transferase [Capsicum annuum]
gi|190734085|gb|FG200202.1|FG200202	713	26	69	8.36593	25.4579	1.60551	Up	-	GO:0016758//transferase activity, transferring hexosyl groups	-	putative anthocyanidine rhamnosyl-transferase [Capsicum annuum]
gi|254642026|gb|FS433884.1|FS433884	587	0	34	0.001	15.2371	13.8953	Up	-	GO:0048037//cofactor binding;GO:0008483//transaminase activity	-	putative aminotransferase [Capsicum annuum]
gi|190820208|gb|FG151544.1|FG151544	699	20	137	6.56422	51.5592	2.97353	Up	GO:0043231//intracellular membrane-bounded organelle;GO:0016020//membrane	GO:0046914//transition metal ion binding;GO:0008483//transaminase activity;GO:0048037//cofactor binding	GO:0006527//arginine catabolic process;GO:0010038//response to metal ion	putative aminotransferase [Capsicum annuum]
gnl|UG|Nta#S45487126	877	63	379	16.4805	113.685	2.7862	Up	GO:0043231//intracellular membrane-bounded organelle;GO:0016020//membrane	GO:0046914//transition metal ion binding;GO:0008483//transaminase activity;GO:0048037//cofactor binding	GO:0006527//arginine catabolic process;GO:0010038//response to metal ion	putative aminotransferase [Capsicum annuum]
gnl|UG|Nta#S45487057	911	45	183	11.3325	52.844	2.22128	Up	GO:0043231//intracellular membrane-bounded organelle;GO:0016020//membrane	GO:0046914//transition metal ion binding;GO:0008483//transaminase activity;GO:0048037//cofactor binding	GO:0006527//arginine catabolic process;GO:0010038//response to metal ion	putative aminotransferase [Capsicum annuum]
gi|254626279|gb|FS406782.1|FS406782	574	49	144	19.5846	65.9953	1.75264	Up	GO:0044464//cell part	GO:0008092//cytoskeletal protein binding	-	putative ADF [Fragaria x ananassa]
gi|190862129|gb|FG137023.1|FG137023	883	98	451	25.4622	134.363	2.3997	Up	GO:0005576//extracellular region;GO:0009536//plastid	GO:0016405//CoA-ligase activity;GO:0032559//adenyl ribonucleotide binding	GO:0010038//response to metal ion	putative acyl-CoA synthetase [Capsicum annuum]
gnl|UG|Nta#S45499239	920	122	397	30.423	113.518	1.89969	Up	GO:0005576//extracellular region;GO:0009536//plastid	GO:0016405//CoA-ligase activity;GO:0032559//adenyl ribonucleotide binding	GO:0010038//response to metal ion	putative acyl-CoA synthetase [Capsicum annuum]
gnl|UG|Nta#S45484631	933	20	58	4.91789	16.3534	1.73348	Up	GO:0044424//intracellular part	GO:0043169//cation binding;GO:0051536//iron-sulfur cluster binding;GO:0016836//hydro-lyase activity	GO:0044262//cellular carbohydrate metabolic process	putative aconitase [Capsicum chinense]
gi|156678955|gb|AM839311.1|AM839311	549	2	180	0.835773	86.2507	6.68928	Up	-	GO:0042578//phosphoric ester hydrolase activity	-	putative acid phosphatase [Solanum lycopersicum]
gnl|UG|Nta#S36361269	863	17	80	4.51927	24.3861	2.43189	Up	-	GO:0000166//nucleotide binding	-	putative AAA ATPase [Solanum tuberosum]
gnl|UG|Nta#S33528910	884	310	873	80.4526	259.791	1.69114	Up	GO:0033279	GO:0005198//structural molecule activity	GO:0010467//gene expression	putative 60S ribosomal protein L7-like protein [Solanum tuberosum]
gi|83422921|gb|DW004915.1|DW004915	645	47	83	16.7174	33.8517	1.01788	Up	GO:0033279	GO:0005198//structural molecule activity	GO:0010467//gene expression	putative 60S ribosomal protein L7-like protein [Solanum tuberosum]
gi|51462592|gb|CV021084.1|CV021084	428	51	139	27.3374	85.4346	1.64395	Up	GO:0015935//small ribosomal subunit;GO:0016020//membrane;GO:0030312//external encapsulating structure;GO:0009536//plastid;GO:0031981//nuclear lumen	GO:0003723//RNA binding;GO:0005198//structural molecule activity	GO:0010467//gene expression;GO:0022613//ribonucleoprotein complex biogenesis	putative 40S ribosomal protein S8-like protein [Solanum tuberosum]
gi|52838940|gb|BP535213.1|BP535213	365	0	22	0.001	15.856	13.9527	Up	GO:0031410//cytoplasmic vesicle	GO:0016791//phosphatase activity;GO:0043169//cation binding	-	Purple acid phosphatase precursor, putative [Ricinus communis]
gnl|UG|Nta#S33533166	932	112	220	27.5697	62.0968	1.17143	Up	GO:0031410//cytoplasmic vesicle	GO:0016791//phosphatase activity;GO:0043169//cation binding	-	purple acid phosphatase 18 [Arabidopsis thaliana]
gi|156707173|gb|AM790427.1|AM790427	570	3	41	1.20747	18.9222	3.97002	Up	-	GO:0043169//cation binding;GO:0016791//phosphatase activity	-	purple acid phosphatase [Nicotiana tabacum]
gnl|UG|Nta#S33577877	1920	164	1940	19.5963	265.805	3.76172	Up	GO:0005618//cell wall;GO:0044421//extracellular region part	GO:0016791//phosphatase activity;GO:0046914//transition metal ion binding	-	purple acid phosphatase [Nicotiana tabacum]
gnl|UG|Nta#S33577876	1880	125	1320	15.254	184.705	3.59797	Up	-	GO:0043169//cation binding;GO:0016791//phosphatase activity	-	purple acid phosphatase [Nicotiana tabacum]
gnl|UG|Nta#S33577875	1413	14	115	2.27309	21.4101	3.23556	Up	GO:0005618//cell wall;GO:0044421//extracellular region part	GO:0016791//phosphatase activity;GO:0046914//transition metal ion binding	-	purple acid phosphatase [Nicotiana tabacum]
gnl|UG|Nta#S38753632	2111	92	656	9.99839	81.7482	3.03142	Up	GO:0044464//cell part	GO:0016791//phosphatase activity;GO:0043169//cation binding	GO:0032501//multicellular organismal process;GO:0009856//pollination	purple acid phosphatase [Nicotiana tabacum]
gi|156673960|gb|AM793002.1|AM793002	361	9	63	5.7196	45.9088	3.00478	Up	GO:0016021//integral to membrane	GO:0005337//nucleoside transmembrane transporter activity;GO:0015205//nucleobase transmembrane transporter activity	GO:0006863//purine transport;GO:0009267//cellular response to starvation	purine transporter, putative [Ricinus communis]
gi|254629624|gb|FS420770.1|FS420770	530	8	47	3.46294	23.3284	2.75202	Up	GO:0016021//integral to membrane	GO:0005337//nucleoside transmembrane transporter activity;GO:0015205//nucleobase transmembrane transporter activity	GO:0006863//purine transport;GO:0009267//cellular response to starvation	purine transporter, putative [Ricinus communis]
gnl|UG|Nta#S45497553	868	1	28	0.264308	8.48596	5.00478	Up	-	-	GO:0006863//purine transport	purine permease, putative [Ricinus communis]
gi|254628939|gb|FS420269.1|FS420269	599	2	24	0.766009	10.5402	3.78239	Up	GO:0044464//cell part	-	GO:0006863//purine transport	purine permease, putative [Ricinus communis]
gi|156677336|gb|AM823039.1|AM823039	508	5	31	2.25807	16.0532	2.8297	Up	-	-	-	PttA' [Petunia x hybrida]
gi|94323675|gb|EB677277.1|EB677277	848	7	28	1.89379	8.6861	2.19743	Up	-	-	-	PttA' [Petunia x hybrida]
gi|224697271|gb|FG624839.1|FG624839	607	42	78	15.8742	33.804	1.09051	Up	-	-	-	PttA' [Petunia x hybrida]
gi|224703707|gb|FG625909.1|FG625909	611	7	27	2.62838	11.6248	2.14496	Up	-	-	-	PttA [Petunia x hybrida]
gi|224702227|gb|FG623934.1|FG623934	640	77	188	27.602	77.2753	1.48523	Up	-	-	-	PttA [Petunia x hybrida]
gnl|UG|Nta#S45471240	932	47	90	11.5694	25.4033	1.13469	Up	GO:0016020//membrane	GO:0004702//receptor signaling protein serine/threonine kinase activity;GO:0032559//adenyl ribonucleotide binding	GO:0006464//protein modification process;GO:0033554//cellular response to stress	Pto-interacting protein 1; Short=Pti1; AltName: Full=Pto kinase interactor 1
gi|32026830|gb|BP192498.1|BP192498	399	6	143	3.44992	94.2814	4.77234	Up	GO:0005576//extracellular region;GO:0005618//cell wall	GO:0046914//transition metal ion binding;GO:0016682//oxidoreductase activity, acting on diphenols and related substances as donors, oxygen as acceptor	GO:0008152//metabolic process	PS60 [Nicotiana tabacum]
gnl|UG|Nta#S45479006	778	14	223	4.12837	75.4029	4.19097	Up	-	GO:0016682//oxidoreductase activity, acting on diphenols and related substances as donors, oxygen as acceptor;GO:0046914//transition metal ion binding	GO:0008152//metabolic process	PS60 [Nicotiana tabacum]
gnl|UG|Nta#S45479068	822	25	338	6.97748	108.17	3.95445	Up	GO:0005576//extracellular region;GO:0005618//cell wall	GO:0046914//transition metal ion binding;GO:0016682//oxidoreductase activity, acting on diphenols and related substances as donors, oxygen as acceptor	GO:0008152//metabolic process	PS60 [Nicotiana tabacum]
gi|156693234|gb|AM828010.1|AM828010	582	20	54	7.88384	24.4081	1.63039	Up	-	-	-	PRP38 [Medicago truncatula]
gnl|UG|Nta#S33538037	747	405	719	124.384	253.204	1.0255	Up	-	-	-	PRP38 [Medicago truncatula]
gi|156677708|gb|AM825196.1|AM825196	397	0	19	0.001	12.59	13.62	Up	-	-	-	proton-dependent oligopeptide transport family protein [Arabidopsis lyrata subsp. lyrata]
gnl|UG|Nta#S36357115	661	147	498	51.0207	198.194	1.95776	Up	GO:0016020//membrane	-	GO:0006886//intracellular protein transport	protein transport protein SEC61 subunit gamma [Jatropha curcas]
gi|76867960|gb|DV158953.1|DV158953	836	14	45	3.84196	14.1602	1.88193	Up	GO:0044464//cell part	GO:0008320//protein transmembrane transporter activity	GO:0006810//transport	protein transport protein SEC61 subunit alpha [Arabidopsis thaliana]
gnl|UG|Nta#S45495617	861	256	651	68.213	198.903	1.54394	Up	GO:0044464//cell part	GO:0008320//protein transmembrane transporter activity	GO:0006810//transport	protein transport protein SEC61 subunit alpha [Arabidopsis thaliana]
gi|190849579|gb|FG194664.1|FG194664	768	19	64	5.67575	21.9221	1.9495	Up	GO:0031224//intrinsic to membrane;GO:0043231//intracellular membrane-bounded organelle	GO:0032561//guanyl ribonucleotide binding;GO:0003824//catalytic activity	GO:0007010//cytoskeleton organization;GO:0009913//epidermal cell differentiation;GO:0048193//Golgi vesicle transport;GO:0009826//unidimensional cell growth;GO:0042546//cell wall biogenesis	Protein SEY1, putative [Ricinus communis]
gi|190859211|gb|FG151949.1|FG151949	770	17	53	5.06511	18.1071	1.83789	Up	-	-	-	Protein SEY1, putative [Ricinus communis]
gi|190801347|gb|FG171090.1|FG171090	715	32	74	10.2677	27.2263	1.40688	Up	GO:0043231//intracellular membrane-bounded organelle;GO:0016020//membrane	GO:0000166//nucleotide binding	GO:0007010//cytoskeleton organization;GO:0009913//epidermal cell differentiation;GO:0048193//Golgi vesicle transport;GO:0009826//unidimensional cell growth;GO:0042546//cell wall biogenesis	Protein SEY1, putative [Ricinus communis]
gi|254597770|gb|FS378779.1|FS378779	612	8	862	2.99895	370.526	6.94897	Up	-	-	GO:0010468//regulation of gene expression;GO:0048513//organ development;GO:0006350//transcription	Protein MSF1, putative [Ricinus communis]
gnl|UG|Nta#S50832993	547	26	3450	10.9048	1659.18	7.24937	Up	-	-	GO:0007275//multicellular organismal development	Protein LE25
gi|254610800|gb|FS409968.1|FS409968	492	0	14	0.001	7.48558	12.8699	Up	-	GO:0031406//carboxylic acid binding;GO:0004713//protein tyrosine kinase activity;GO:0032559//adenyl ribonucleotide binding	GO:0006464//protein modification process	protein kinase, putative [Ricinus communis]
gi|190819644|gb|FG196243.1|FG196243	710	4	30	1.2925	11.1154	3.10432	Up	GO:0043231//intracellular membrane-bounded organelle	GO:0031406//carboxylic acid binding;GO:0004713//protein tyrosine kinase activity;GO:0032559//adenyl ribonucleotide binding	GO:0006464//protein modification process	protein kinase, putative [Ricinus communis]
gi|190834521|gb|FG171320.1|FG171320	866	18	53	4.76854	16.0998	1.75542	Up	-	GO:0004713//protein tyrosine kinase activity;GO:0032559//adenyl ribonucleotide binding	GO:0006464//protein modification process	protein kinase, putative [Ricinus communis]
gi|190770491|gb|FG172097.1|FG172097	795	43	81	12.4089	26.8028	1.11101	Up	GO:0031224//intrinsic to membrane	GO:0016301//kinase activity;GO:0032559//adenyl ribonucleotide binding	GO:0006464//protein modification process;GO:0007167//enzyme linked receptor protein signaling pathway	Protein kinase APK1A, chloroplast precursor, putative [Ricinus communis]
gnl|UG|Nta#S33578485	2527	257	598	23.3323	62.2528	1.41581	Up	GO:0005576//extracellular region	GO:0004674//protein serine/threonine kinase activity;GO:0016491//oxidoreductase activity;GO:0000166//nucleotide binding	GO:0030865//cortical cytoskeleton organization;GO:0009791//post-embryonic development;GO:0008152//metabolic process;GO:0006950//response to stress	protein kinase [Nicotiana tabacum]
gi|92022861|gb|EB434566.1|EB434566	785	40	73	11.6902	24.4633	1.06533	Up	GO:0042598//vesicular fraction;GO:0016020//membrane	GO:0019840//isoprenoid binding;GO:0019899//enzyme binding	GO:0009725//response to hormone stimulus;GO:0007275//multicellular organismal development;GO:0003006//reproductive developmental process	Protein GPR89A, putative [Ricinus communis]
gnl|UG|Nta#S45485813	950	119	282	28.7378	78.0887	1.44216	Up	GO:0005618//cell wall;GO:0000323//lytic vacuole;GO:0000322//storage vacuole;GO:0009536//plastid;GO:0044446//intracellular organelle part;GO:0005783//endoplasmic reticulum	GO:0005488//binding;GO:0016853//isomerase activity;GO:0016757//transferase activity, transferring glycosyl groups	GO:0012501//programmed cell death;GO:0010038//response to metal ion;GO:0033554//cellular response to stress;GO:0006970//response to osmotic stress;GO:0009791//post-embryonic development;GO:0065007//biological regulation	Protein disulfide-isomerase; Short=PDI; Flags: Precursor
gnl|UG|Nta#S33577236	1393	578	2395	95.1935	452.29	2.24831	Up	GO:0005618//cell wall;GO:0044432//endoplasmic reticulum part;GO:0031410//cytoplasmic vesicle;GO:0016020//membrane	GO:0016862//intramolecular oxidoreductase activity, interconverting keto- and enol-groups	GO:0010038//response to metal ion;GO:0048229//gametophyte development;GO:0033554//cellular response to stress;GO:0006091//generation of precursor metabolites and energy;GO:0019725//cellular homeostasis;GO:0009566//fertilization;GO:0003006//reproductive developmental process	protein disulfide-isomerase precursor [Nicotiana tabacum]
gnl|UG|Nta#S45492014	942	30	62	7.30636	17.3142	1.24474	Up	GO:0005618//cell wall;GO:0043231//intracellular membrane-bounded organelle;GO:0016020//membrane;GO:0031410//cytoplasmic vesicle	GO:0016862//intramolecular oxidoreductase activity, interconverting keto- and enol-groups	GO:0019725//cellular homeostasis	protein disulfide isomerase, putative [Ricinus communis]
gi|156674370|gb|AM797155.1|AM797155	573	2	98	0.800767	44.9919	5.81214	Up	GO:0005618//cell wall;GO:0000323//lytic vacuole;GO:0000322//storage vacuole;GO:0009536//plastid;GO:0044446//intracellular organelle part;GO:0005783//endoplasmic reticulum	GO:0005488//binding;GO:0016853//isomerase activity;GO:0016757//transferase activity, transferring glycosyl groups	GO:0012501//programmed cell death;GO:0010038//response to metal ion;GO:0033554//cellular response to stress;GO:0019725//cellular homeostasis;GO:0006970//response to osmotic stress;GO:0009791//post-embryonic development	protein disulfide isomerase 1 [Daucus carota]
gnl|UG|Nta#S45488518	941	190	2508	46.3228	701.133	3.9199	Up	GO:0005618//cell wall;GO:0000323//lytic vacuole;GO:0000322//storage vacuole;GO:0009536//plastid;GO:0016020//membrane	GO:0005488//binding;GO:0016757//transferase activity, transferring glycosyl groups	GO:0012501//programmed cell death;GO:0010038//response to metal ion;GO:0033554//cellular response to stress;GO:0006970//response to osmotic stress;GO:0009791//post-embryonic development;GO:0065007//biological regulation	protein disulfide isomerase [Ipomoea batatas]
gi|254623160|gb|FS406415.1|FS406415	677	4	48	1.35551	18.6516	3.78239	Up	GO:0005618//cell wall;GO:0000323//lytic vacuole;GO:0000322//storage vacuole;GO:0009536//plastid	GO:0005488//binding;GO:0016740//transferase activity	GO:0012501//programmed cell death;GO:0010038//response to metal ion;GO:0033554//cellular response to stress;GO:0006970//response to osmotic stress;GO:0009791//post-embryonic development	protein disulfide isomerase [Ipomoea batatas]
gi|190808934|gb|FG172549.1|FG172549	859	22	232	5.87571	71.0489	3.59598	Up	GO:0005618//cell wall;GO:0044432//endoplasmic reticulum part;GO:0000323//lytic vacuole;GO:0000322//storage vacuole;GO:0009536//plastid	GO:0016862//intramolecular oxidoreductase activity, interconverting keto- and enol-groups;GO:0005488//binding;GO:0004576//oligosaccharyl transferase activity	GO:0012501//programmed cell death;GO:0010038//response to metal ion;GO:0033554//cellular response to stress;GO:0019725//cellular homeostasis;GO:0006970//response to osmotic stress;GO:0009791//post-embryonic development	protein disulfide isomerase [Ipomoea batatas]
gi|190784204|gb|FG189827.1|FG189827	701	57	457	18.6547	171.499	3.20059	Up	-	GO:0016740//transferase activity	-	protein disulfide isomerase [Ipomoea batatas]
gi|190863401|gb|FG193691.1|FG193691	679	4	32	1.35151	12.3978	3.19743	Up	GO:0016020//membrane;GO:0009536//plastid	GO:0003824//catalytic activity	GO:0033554//cellular response to stress;GO:0006970//response to osmotic stress;GO:0010038//response to metal ion	protein disulfide isomerase [Ipomoea batatas]
gnl|UG|Nta#S45517581	807	125	876	35.5359	285.557	3.00643	Up	GO:0005783//endoplasmic reticulum	GO:0016757//transferase activity, transferring glycosyl groups;GO:0016853//isomerase activity	-	protein disulfide isomerase [Ipomoea batatas]
gi|254643267|gb|FS417373.1|FS417373	602	6	31	2.28657	13.5465	2.56666	Up	GO:0005618//cell wall;GO:0000323//lytic vacuole;GO:0000322//storage vacuole;GO:0009536//plastid	GO:0005488//binding;GO:0016740//transferase activity	GO:0012501//programmed cell death;GO:0010038//response to metal ion;GO:0033554//cellular response to stress;GO:0006970//response to osmotic stress;GO:0009791//post-embryonic development	protein disulfide isomerase [Ipomoea batatas]
gi|156652969|gb|AM826708.1|AM826708	450	0	35	0.001	20.4606	14.3206	Up	GO:0005618//cell wall;GO:0044432//endoplasmic reticulum part;GO:0000323//lytic vacuole;GO:0000322//storage vacuole;GO:0009536//plastid;GO:0016020//membrane	GO:0016862//intramolecular oxidoreductase activity, interconverting keto- and enol-groups;GO:0005488//binding;GO:0004576//oligosaccharyl transferase activity	GO:0012501//programmed cell death;GO:0010038//response to metal ion;GO:0033554//cellular response to stress;GO:0019725//cellular homeostasis;GO:0006970//response to osmotic stress;GO:0009791//post-embryonic development	protein disulfide isomerase [Glycine max]
gnl|UG|Nta#S33537123	785	67	129	19.581	43.2298	1.14257	Up	GO:0031228//intrinsic to Golgi membrane	-	GO:0048193//Golgi vesicle transport	Protein CASP, putative [Ricinus communis]
gi|56085778|gb|BP192698.2|BP192698	399	0	12	0.001	7.91172	12.9498	Up	GO:0031981//nuclear lumen	GO:0005488//binding	-	Protein C14orf21, putative [Ricinus communis]
gi|156694225|gb|AM810305.1|AM810305	403	0	32	0.001	20.8885	14.3504	Up	-	GO:0005488//binding;GO:0060089//molecular transducer activity	GO:0009314//response to radiation	protein binding protein, putative [Ricinus communis]
gi|156697100|gb|AM801620.1|AM801620	560	0	39	0.001	18.3206	14.1612	Up	GO:0043231//intracellular membrane-bounded organelle	-	GO:0043412	protein binding protein, putative [Ricinus communis]
gi|156703010|gb|AM781361.1|AM781361	601	7	32	2.67211	14.0068	2.39007	Up	GO:0031410//cytoplasmic vesicle	GO:0046914//transition metal ion binding	GO:0032446//protein modification by small protein conjugation	protein binding protein, putative [Ricinus communis]
gi|190863701|gb|FG162523.1|FG162523	841	20	68	5.45588	21.2704	1.96296	Up	GO:0043231//intracellular membrane-bounded organelle	-	GO:0043412	protein binding protein, putative [Ricinus communis]
gi|94325584|gb|EB679186.1|EB679186	896	30	75	7.68146	22.0199	1.51936	Up	-	GO:0005488//binding	-	protein binding protein, putative [Ricinus communis]
gnl|UG|Nta#S33569389	854	69	153	18.5362	47.1299	1.34629	Up	-	GO:0005488//binding	-	protein binding protein, putative [Ricinus communis]
gi|156676689|gb|AM815822.1|AM815822	543	41	89	17.3227	43.1174	1.31561	Up	-	-	-	protein binding protein, putative [Ricinus communis]
gnl|UG|Nta#S45474166	873	112	234	29.433	70.5122	1.26044	Up	-	-	-	protein binding protein, putative [Ricinus communis]
gi|254630715|gb|FS397242.1|FS397242	534	1	32	0.429625	15.7642	5.19743	Up	GO:0009536//plastid	GO:0005488//binding;GO:0060089//molecular transducer activity	GO:0009314//response to radiation	protein binding protein, putative [Ricinus communis]
gi|156637834|gb|AM781835.1|AM781835	559	2	25	0.820822	11.765	3.84129	Up	-	-	-	protein binding protein, putative [Ricinus communis]
gi|92018207|gb|EB430183.1|EB430183	723	34	69	10.7888	25.1058	1.21849	Up	-	-	-	Protein bem46, putative [Ricinus communis]
gnl|UG|Nta#S52690366	626	18	56	6.59673	23.533	1.83486	Up	-	GO:0046914//transition metal ion binding;GO:0019798;GO:0019842//vitamin binding	GO:0008152//metabolic process	prolyl 4-hydroxylase [Nicotiana tabacum]
gnl|UG|Nta#S45498253	833	494	1277	136.054	403.282	1.5676	Up	-	-	-	proline-rich protein [Solanum nigrum]
gi|156699701|gb|AM805245.1|AM805245	531	37	83	15.9859	41.1194	1.36302	Up	-	-	-	proline-rich protein [Solanum nigrum]
gnl|UG|Nta#S33578557	954	94	2830	22.6053	780.37	5.10943	Up	-	-	-	proline-rich protein [Nicotiana alata]
gnl|UG|Nta#S33578558	935	105	3099	25.7637	871.912	5.08077	Up	-	-	-	proline-rich protein [Nicotiana alata]
gi|224703758|gb|FG628370.1|FG628370	488	20	557	9.40244	300.26	4.99703	Up	-	-	-	proline-rich protein [Nicotiana alata]
gi|224704467|gb|FG628955.1|FG628955	398	7	178	4.03502	117.652	4.86581	Up	-	-	-	proline-rich protein [Nicotiana alata]
gi|224706349|gb|FG626596.1|FG626596	637	5	39	1.80078	16.106	3.1609	Up	-	-	-	proline-rich protein [Nicotiana alata]
gnl|UG|Nta#S33577644	1805	27	194	3.43176	28.274	3.04245	Up	GO:0043231//intracellular membrane-bounded organelle	GO:0005488//binding;GO:0016645//oxidoreductase activity, acting on the CH-NH group of donors	GO:0006560//proline metabolic process;GO:0006536//glutamate metabolic process;GO:0006950//response to stress	proline oxidase/dehydrogenase 2 [Nicotiana tabacum]
gnl|UG|Nta#S33577645	1881	146	1000	17.8072	139.854	2.97339	Up	GO:0043231//intracellular membrane-bounded organelle	GO:0005488//binding;GO:0016645//oxidoreductase activity, acting on the CH-NH group of donors	GO:0006560//proline metabolic process;GO:0006536//glutamate metabolic process;GO:0006950//response to stress	proline oxidase/dehydrogenase 1 [Nicotiana tabacum]
gnl|UG|Nta#S33577464	1056	257	476	55.8341	118.578	1.08662	Up	GO:0043234//protein complex;GO:0043231//intracellular membrane-bounded organelle	GO:0003676//nucleic acid binding;GO:0030234//enzyme regulator activity	GO:0006260//DNA replication;GO:0019985//translesion synthesis	proliferating cell nuclear antigen [Nicotiana tabacum]
gi|254604124|gb|FS384570.1|FS384570	561	27	68	11.0416	31.8866	1.53	Up	-	GO:0016407//acetyltransferase activity	-	Pre-mRNA-splicing factor cwc24, putative [Ricinus communis]
gi|156686655|gb|AM821311.1|AM821311	431	0	708	0.001	432.134	18.7211	Up	GO:0043231//intracellular membrane-bounded organelle	GO:0016763//transferase activity, transferring pentosyl groups;GO:0003676//nucleic acid binding;GO:0016628//oxidoreductase activity, acting on the CH-CH group of donors, NAD or NADP as acceptor	GO:0006464//protein modification process	predicted protein [Populus trichocarpa]
gi|94324106|gb|EB677708.1|EB677708	833	0	481	0.001	151.902	17.2128	Up	GO:0043231//intracellular membrane-bounded organelle	GO:0004312//fatty acid synthase activity	GO:0008152//metabolic process	predicted protein [Populus trichocarpa]
gi|156654537|gb|AM843977.1|AM843977	488	0	136	0.001	73.3131	16.1618	Up	-	GO:0004312//fatty acid synthase activity	GO:0008152//metabolic process	predicted protein [Populus trichocarpa]
gi|156700516|gb|AM795529.1|AM795529	520	0	124	0.001	62.7308	15.9369	Up	-	GO:0004672//protein kinase activity;GO:0032559//adenyl ribonucleotide binding	GO:0006464//protein modification process	predicted protein [Populus trichocarpa]
gi|302585930|gb|HO223193.1|HO223193	634	0	109	0.001	45.2272	15.4649	Up	GO:0043231//intracellular membrane-bounded organelle	GO:0004312//fatty acid synthase activity	GO:0008152//metabolic process	predicted protein [Populus trichocarpa]
gi|357429413|gb|JG448832.1|JG448832	731	0	119	0.001	42.8245	15.3861	Up	GO:0030529//ribonucleoprotein complex	GO:0005198//structural molecule activity	GO:0010467//gene expression	predicted protein [Populus trichocarpa]
gi|156655500|gb|AM814744.1|AM814744	529	0	56	0.001	27.8481	14.7653	Up	-	-	GO:0006810//transport;GO:0042221//response to chemical stimulus	predicted protein [Populus trichocarpa]
gi|32026792|gb|BP192479.1|BP192479	210	0	22	0.001	27.5592	14.7502	Up	GO:0043234//protein complex;GO:0031410//cytoplasmic vesicle	GO:0030246//carbohydrate binding;GO:0043167//ion binding;GO:0015925	GO:0044238//primary metabolic process	predicted protein [Populus trichocarpa]
gi|156650543|gb|AM830463.1|AM830463	196	0	15	0.001	20.1325	14.2972	Up	-	-	-	predicted protein [Populus trichocarpa]
gi|52830525|gb|BP526798.1|BP526798	460	0	32	0.001	18.3002	14.1596	Up	-	GO:0005488//binding;GO:0060089//molecular transducer activity	GO:0009314//response to radiation	predicted protein [Populus trichocarpa]
gi|190722780|gb|FG154274.1|FG154274	775	0	41	0.001	13.917	13.7646	Up	-	GO:0016831//carboxy-lyase activity	GO:0006596//polyamine biosynthetic process	predicted protein [Populus trichocarpa]
gi|156686489|gb|AM825510.1|AM825510	450	0	23	0.001	13.4455	13.7148	Up	GO:0044464//cell part	GO:0005488//binding	-	predicted protein [Populus trichocarpa]
gnl|UG|Nta#S52718785	633	0	31	0.001	12.8831	13.6532	Up	-	GO:0016706//oxidoreductase activity, acting on paired donors, with incorporation or reduction of molecular oxygen, 2-oxoglutarate as one donor, and incorporation of one atom each of oxygen into both donors	GO:0008152//metabolic process	predicted protein [Populus trichocarpa]
gi|254632639|gb|FS425027.1|FS425027	637	0	25	0.001	10.3244	13.3338	Up	-	-	-	predicted protein [Populus trichocarpa]
gi|94329632|gb|EB683234.1|EB683234	765	0	29	0.001	9.97239	13.2837	Up	-	-	-	predicted protein [Populus trichocarpa]
gnl|UG|Nta#S40652610	490	0	18	0.001	9.6636	13.2383	Up	GO:0043231//intracellular membrane-bounded organelle	-	-	predicted protein [Populus trichocarpa]
gi|52832494|gb|BP528767.1|BP528767	546	0	20	0.001	9.63607	13.2342	Up	GO:0016020//membrane	GO:0016462//pyrophosphatase activity;GO:0032559//adenyl ribonucleotide binding	-	predicted protein [Populus trichocarpa]
gi|254603026|gb|FS409511.1|FS409511	595	0	19	0.001	8.40039	13.0362	Up	-	-	-	predicted protein [Populus trichocarpa]
gi|52833216|gb|BP529489.1|BP529489	411	0	12	0.001	7.68072	12.907	Up	-	-	-	predicted protein [Populus trichocarpa]
gnl|UG|Nta#S45518101	771	0	22	0.001	7.50639	12.8739	Up	-	GO:0016787//hydrolase activity	-	predicted protein [Populus trichocarpa]
gi|190138960|gb|FG637565.1|FG637565	752	0	21	0.001	7.34622	12.8428	Up	GO:0043231//intracellular membrane-bounded organelle	GO:0003677//DNA binding;GO:0001071;GO:0016628//oxidoreductase activity, acting on the CH-CH group of donors, NAD or NADP as acceptor	GO:0010468//regulation of gene expression;GO:0006351//transcription, DNA-dependent	predicted protein [Populus trichocarpa]
gi|156668066|gb|AM808061.1|AM808061	485	0	12	0.001	6.50882	12.6682	Up	-	GO:0005515//protein binding	-	predicted protein [Populus trichocarpa]
gi|190775067|gb|FG181139.1|FG181139	726	0	14	0.001	5.07287	12.3086	Up	GO:0043231//intracellular membrane-bounded organelle;GO:0016020//membrane	GO:0016651//oxidoreductase activity, acting on NADH or NADPH;GO:0000166//nucleotide binding	GO:0006350//transcription	predicted protein [Populus trichocarpa]
gnl|UG|Nta#S45525605	737	0	14	0.001	4.99716	12.2869	Up	-	-	GO:0016192//vesicle-mediated transport	predicted protein [Populus trichocarpa]
gnl|UG|Nta#S45486286	813	0	12	0.001	3.88288	11.9229	Up	GO:0043234//protein complex	GO:0004721//phosphoprotein phosphatase activity;GO:0043169//cation binding	GO:0006464//protein modification process	predicted protein [Populus trichocarpa]
gi|76867729|gb|DV158722.1|DV158722	899	3	1322	0.765583	386.843	8.98097	Up	GO:0005618//cell wall;GO:0009532//plastid stroma;GO:0042579//microbody;GO:0005576//extracellular region	GO:0016755;GO:0047635;GO:0016846//carbon-sulfur lyase activity;GO:0048037//cofactor binding	GO:0006749//glutathione metabolic process;GO:0043094//cellular metabolic compound salvage;GO:0006950//response to stress	predicted protein [Populus trichocarpa]
gi|190143188|gb|FG642432.1|FG642432	734	3	612	0.937682	219.34	7.86985	Up	-	GO:0003824//catalytic activity	GO:0044238//primary metabolic process	predicted protein [Populus trichocarpa]
gi|76866494|gb|DV157487.1|DV157487	525	7	682	3.05893	341.734	6.8037	Up	-	-	-	predicted protein [Populus trichocarpa]
gnl|UG|Nta#S33528819	907	23	1560	5.8177	452.46	6.2812	Up	-	-	-	predicted protein [Populus trichocarpa]
gi|224697507|gb|FG622739.1|FG622739	646	3	133	1.06542	54.1604	5.66775	Up	-	GO:0043169//cation binding	GO:0006812//cation transport	predicted protein [Populus trichocarpa]
gnl|UG|Nta#S33537639	817	11	459	3.08888	147.793	5.58035	Up	-	-	-	predicted protein [Populus trichocarpa]
gi|92037040|gb|EB448745.1|EB448745	780	9	305	2.64715	102.865	5.28017	Up	GO:0043231//intracellular membrane-bounded organelle	GO:0046914//transition metal ion binding;GO:0001071	GO:0010468//regulation of gene expression	predicted protein [Populus trichocarpa]
gnl|UG|Nta#S33567183	937	61	1709	14.9355	479.805	5.00563	Up	GO:0043231//intracellular membrane-bounded organelle	GO:0016741//transferase activity, transferring one-carbon groups	GO:0010038//response to metal ion	predicted protein [Populus trichocarpa]
gi|76867650|gb|DV158643.1|DV158643	872	9	232	2.36786	69.9897	4.88549	Up	-	GO:0016741//transferase activity, transferring one-carbon groups	-	predicted protein [Populus trichocarpa]
gi|156699079|gb|AM801815.1|AM801815	568	5	117	2.01954	54.1876	4.74587	Up	-	-	-	predicted protein [Populus trichocarpa]
gnl|UG|Nta#S45473193	914	16	369	4.0161	106.204	4.72491	Up	-	GO:0016811//hydrolase activity, acting on carbon-nitrogen (but not peptide) bonds, in linear amides	GO:0009057//macromolecule catabolic process	predicted protein [Populus trichocarpa]
gi|190142261|gb|FG640790.1|FG640790	680	11	227	3.7112	87.8172	4.56455	Up	GO:0043231//intracellular membrane-bounded organelle	GO:0008483//transaminase activity	-	predicted protein [Populus trichocarpa]
gnl|UG|Nta#S45505510	721	9	185	2.86377	67.4993	4.55889	Up	GO:0031410//cytoplasmic vesicle	GO:0016787//hydrolase activity	-	predicted protein [Populus trichocarpa]
gnl|UG|Nta#S45467434	885	6	123	1.55539	36.5615	4.55498	Up	-	-	-	predicted protein [Populus trichocarpa]
gi|52835856|gb|BP532129.1|BP532129	482	4	70	1.9039	38.2044	4.32671	Up	-	GO:0003824//catalytic activity	-	predicted protein [Populus trichocarpa]
gnl|UG|Nta#S45487316	879	21	363	5.48101	108.638	4.30894	Up	GO:0005618//cell wall;GO:0031410//cytoplasmic vesicle	GO:0008233//peptidase activity	GO:0019538//protein metabolic process	predicted protein [Populus trichocarpa]
gi|156653101|gb|AM828629.1|AM828629	495	8	137	3.70779	72.8078	4.29546	Up	GO:0044464//cell part	GO:0046914//transition metal ion binding	-	predicted protein [Populus trichocarpa]
gi|156693781|gb|AM804869.1|AM804869	449	3	51	1.53287	29.8804	4.28489	Up	-	-	-	predicted protein [Populus trichocarpa]
gnl|UG|Nta#S33508708	533	32	544	13.7738	268.494	4.28489	Up	-	-	-	predicted protein [Populus trichocarpa]
gi|190870369|gb|FG140391.1|FG140391	757	3	49	0.909193	17.028	4.22718	Up	-	GO:0005488//binding	GO:0010468//regulation of gene expression;GO:0009725//response to hormone stimulus;GO:0006350//transcription	predicted protein [Populus trichocarpa]
gi|156684304|gb|AM845757.1|AM845757	514	3	44	1.33903	22.5192	4.0719	Up	-	-	-	predicted protein [Populus trichocarpa]
gi|123220096|gb|EH620448.1|EH620448	646	25	365	8.87847	148.636	4.06533	Up	-	-	-	predicted protein [Populus trichocarpa]
gi|52837954|gb|BP534227.1|BP534227	628	24	329	8.76763	137.816	3.97441	Up	GO:0009536//plastid	-	-	predicted protein [Populus trichocarpa]
gnl|UG|Nta#S45461601	882	8	108	2.0809	32.212	3.95232	Up	-	-	-	predicted protein [Populus trichocarpa]
gi|51456102|gb|CV017750.1|CV017750	524	8	102	3.50259	51.2073	3.86985	Up	-	-	-	predicted protein [Populus trichocarpa]
gnl|UG|Nta#S33508652	592	3	38	1.1626	16.8859	3.86039	Up	-	-	-	predicted protein [Populus trichocarpa]
gi|156671359|gb|AM802975.1|AM802975	511	3	38	1.34689	19.5625	3.86039	Up	-	-	-	predicted protein [Populus trichocarpa]
gnl|UG|Nta#S52708164	624	5	63	1.8383	26.5594	3.85278	Up	GO:0031410//cytoplasmic vesicle	GO:0016209//antioxidant activity;GO:0005506//iron ion binding;GO:0003824//catalytic activity	GO:0006950//response to stress;GO:0008152//metabolic process	predicted protein [Populus trichocarpa]
gnl|UG|Nta#S45433066	646	18	223	6.3925	90.8103	3.8284	Up	-	-	-	predicted protein [Populus trichocarpa]
gi|254662952|gb|FS383033.1|FS383033	439	3	37	1.56779	22.1717	3.82192	Up	-	-	-	predicted protein [Populus trichocarpa]
gi|254661076|gb|FS394146.1|FS394146	505	3	37	1.36289	19.2741	3.82192	Up	-	-	-	predicted protein [Populus trichocarpa]
gi|190717147|gb|FG163468.1|FG163468	891	4	46	1.02994	13.5813	3.72099	Up	-	GO:0003676//nucleic acid binding	-	predicted protein [Populus trichocarpa]
gi|190870295|gb|FG200386.1|FG200386	704	211	2353	68.7607	879.249	3.67662	Up	-	GO:0008081//phosphoric diester hydrolase activity	GO:0019400	predicted protein [Populus trichocarpa]
gi|190838984|gb|FG140330.1|FG140330	735	5	55	1.56068	19.6851	3.65686	Up	GO:0043231//intracellular membrane-bounded organelle	GO:0003824//catalytic activity	-	predicted protein [Populus trichocarpa]
gnl|UG|Nta#S57708529	591	3	33	1.16457	14.6889	3.65686	Up	-	GO:0003676//nucleic acid binding	GO:0032501//multicellular organismal process	predicted protein [Populus trichocarpa]
gi|190787231|gb|FG202814.1|FG202814	700	23	245	7.53807	92.0727	3.61051	Up	-	GO:0016887//ATPase activity;GO:0032559//adenyl ribonucleotide binding	GO:0043170	predicted protein [Populus trichocarpa]
gi|190880638|gb|FG165397.1|FG165397	906	21	219	5.31767	63.5885	3.5799	Up	-	-	-	predicted protein [Populus trichocarpa]
gnl|UG|Nta#S52726747	633	7	73	2.53703	30.3376	3.5799	Up	-	GO:0005488//binding	-	predicted protein [Populus trichocarpa]
gnl|UG|Nta#S45486199	935	11	113	2.69905	31.7929	3.55818	Up	-	GO:0003824//catalytic activity	-	predicted protein [Populus trichocarpa]
gnl|UG|Nta#S45525261	766	5	50	1.49752	17.1713	3.51936	Up	-	-	-	predicted protein [Populus trichocarpa]
gi|190806011|gb|FG169569.1|FG169569	822	24	239	6.69838	76.4872	3.51333	Up	GO:0005618//cell wall;GO:0031410//cytoplasmic vesicle	GO:0004175//endopeptidase activity	GO:0019538//protein metabolic process	predicted protein [Populus trichocarpa]
gi|156650520|gb|AM830440.1|AM830440	500	12	116	5.50607	61.031	3.47045	Up	GO:0031410//cytoplasmic vesicle	-	-	predicted protein [Populus trichocarpa]
gi|117300765|gb|EG649986.1|EG649986	474	13	122	6.2921	67.7087	3.42773	Up	GO:0043231//intracellular membrane-bounded organelle;GO:0031410//cytoplasmic vesicle	-	-	predicted protein [Populus trichocarpa]
gnl|UG|Nta#S45494532	907	22	205	5.56475	59.4579	3.41748	Up	GO:0005840//ribosome;GO:0009532//plastid stroma;GO:0005576//extracellular region;GO:0042579//microbody	GO:0003973//(S)-2-hydroxy-acid oxidase activity;GO:0000166//nucleotide binding	GO:0009853//photorespiration	predicted protein [Populus trichocarpa]
gi|83421917|gb|DW003911.1|DW003911	664	25	232	8.63779	91.9142	3.41155	Up	-	-	-	predicted protein [Populus trichocarpa]
gnl|UG|Nta#S33555052	697	14	127	4.60814	47.9329	3.37876	Up	-	-	-	predicted protein [Populus trichocarpa]
gnl|UG|Nta#S33538131	1444	29	259	4.60746	47.1841	3.35626	Up	-	GO:0008081//phosphoric diester hydrolase activity	GO:0019400	predicted protein [Populus trichocarpa]
gi|156684881|gb|AM848695.1|AM848695	498	7	62	3.22477	32.751	3.34427	Up	GO:0005618//cell wall	-	-	predicted protein [Populus trichocarpa]
gi|156659091|gb|AM820693.1|AM820693	426	3	26	1.61563	16.0556	3.31291	Up	-	GO:0004437//inositol or phosphatidylinositol phosphatase activity	-	predicted protein [Populus trichocarpa]
gnl|UG|Nta#S45498701	883	33	286	8.57401	85.2056	3.31291	Up	GO:0043231//intracellular membrane-bounded organelle;GO:0030529//ribonucleoprotein complex	GO:0004674//protein serine/threonine kinase activity;GO:0032559//adenyl ribonucleotide binding	GO:0006412//translation;GO:0006970//response to osmotic stress;GO:0006464//protein modification process	predicted protein [Populus trichocarpa]
gi|190802687|gb|FG163535.1|FG163535	851	10	85	2.69588	26.2756	3.28489	Up	-	GO:0005488//binding	-	predicted protein [Populus trichocarpa]
gi|92031588|gb|EB443293.1|EB443293	766	5	42	1.49752	14.4239	3.26782	Up	-	-	-	predicted protein [Populus trichocarpa]
gi|190872551|gb|FG198201.1|FG198201	789	27	226	7.85086	75.3519	3.26272	Up	-	GO:0004674//protein serine/threonine kinase activity;GO:0032559//adenyl ribonucleotide binding	GO:0006464//protein modification process;GO:0023060	predicted protein [Populus trichocarpa]
gi|156642209|gb|AM788465.1|AM788465	252	4	33	3.64158	34.449	3.24182	Up	GO:0031410//cytoplasmic vesicle	GO:0016787//hydrolase activity;GO:0043167//ion binding	GO:0044238//primary metabolic process	predicted protein [Populus trichocarpa]
gi|156694824|gb|AM814106.1|AM814106	424	10	81	5.41084	50.2553	3.21535	Up	-	GO:0016301//kinase activity	-	predicted protein [Populus trichocarpa]
gnl|UG|Nta#S33542362	871	17	137	4.47777	41.3776	3.208	Up	GO:0009503	-	GO:0009687//abscisic acid metabolic process;GO:0009416//response to light stimulus;GO:0016116//carotenoid metabolic process;GO:0090322//regulation of superoxide metabolic process	predicted protein [Populus trichocarpa]
gi|83419589|gb|DW001583.1|DW001583	681	4	32	1.34755	12.3613	3.19743	Up	-	-	-	predicted protein [Populus trichocarpa]
gi|32875521|gb|BP132636.1|BP132636	706	4	32	1.29983	11.9236	3.19743	Up	GO:0016020//membrane	GO:0008375//acetylglucosaminyltransferase activity	-	predicted protein [Populus trichocarpa]
gi|224706676|gb|FG629275.1|FG629275	670	3	24	1.02725	9.42322	3.19743	Up	-	-	-	predicted protein [Populus trichocarpa]
gi|32877469|gb|BP134584.1|BP134584	721	7	55	2.22738	20.0674	3.17143	Up	-	GO:0016757//transferase activity, transferring glycosyl groups	GO:0007275//multicellular organismal development;GO:0009987//cellular process	predicted protein [Populus trichocarpa]
gi|254603470|gb|FS414118.1|FS414118	653	5	39	1.75666	15.7114	3.1609	Up	GO:0043231//intracellular membrane-bounded organelle	GO:0004871//signal transducer activity	-	predicted protein [Populus trichocarpa]
gi|156698024|gb|AM824070.1|AM824070	568	28	218	11.3094	100.965	3.15826	Up	GO:0044432//endoplasmic reticulum part;GO:0009536//plastid;GO:0031410//cytoplasmic vesicle;GO:0016020//membrane	GO:0005515//protein binding;GO:0032559//adenyl ribonucleotide binding	GO:0010038//response to metal ion;GO:0044267//cellular protein metabolic process;GO:0009933//meristem structural organization;GO:0010073//meristem maintenance;GO:0006970//response to osmotic stress;GO:0015031//protein transport	predicted protein [Populus trichocarpa]
gnl|UG|Nta#S36657862	1095	4	31	0.838063	7.4475	3.15163	Up	-	-	-	predicted protein [Populus trichocarpa]
gi|190730681|gb|FG199820.1|FG199820	766	12	93	3.59404	31.9387	3.15163	Up	GO:0031410//cytoplasmic vesicle;GO:0043231//intracellular membrane-bounded organelle	GO:0016787//hydrolase activity	GO:0044238//primary metabolic process	predicted protein [Populus trichocarpa]
gi|190799955|gb|FG191222.1|FG191222	750	4	31	1.22357	10.8733	3.15163	Up	GO:0044464//cell part	GO:0016866//intramolecular transferase activity;GO:0003676//nucleic acid binding	GO:0009451//RNA modification	predicted protein [Populus trichocarpa]
gi|32872539|gb|BP129654.1|BP129654	721	4	31	1.27279	11.3107	3.15163	Up	GO:0043231//intracellular membrane-bounded organelle	GO:0016835//carbon-oxygen lyase activity	GO:0008654//phospholipid biosynthetic process;GO:0006631//fatty acid metabolic process	predicted protein [Populus trichocarpa]
gnl|UG|Nta#S33554185	915	71	550	17.802	158.126	3.15097	Up	GO:0005618//cell wall	GO:0015926//glucosidase activity	GO:0044238//primary metabolic process	predicted protein [Populus trichocarpa]
gnl|UG|Nta#S45529204	752	3	23	0.915238	8.04586	3.13603	Up	GO:0009536//plastid	GO:0004619//phosphoglycerate mutase activity	GO:0006007//glucose catabolic process	predicted protein [Populus trichocarpa]
gi|224704091|gb|FG629167.1|FG629167	534	19	145	8.16287	71.4314	3.12941	Up	-	GO:0008081//phosphoric diester hydrolase activity	GO:0019400	predicted protein [Populus trichocarpa]
gi|32878849|gb|BP135964.1|BP135964	688	24	178	8.00301	68.0604	3.0882	Up	GO:0031224//intrinsic to membrane	GO:0004871//signal transducer activity;GO:0004672//protein kinase activity;GO:0016628//oxidoreductase activity, acting on the CH-CH group of donors, NAD or NADP as acceptor;GO:0032559//adenyl ribonucleotide binding	GO:0006464//protein modification process;GO:0007167//enzyme linked receptor protein signaling pathway	predicted protein [Populus trichocarpa]
gi|156668924|gb|AM786588.1|AM786588	447	10	74	5.13243	43.5499	3.08495	Up	GO:0031224//intrinsic to membrane	GO:0004871//signal transducer activity;GO:0004713//protein tyrosine kinase activity;GO:0016628//oxidoreductase activity, acting on the CH-CH group of donors, NAD or NADP as acceptor;GO:0032559//adenyl ribonucleotide binding	GO:0006464//protein modification process;GO:0007167//enzyme linked receptor protein signaling pathway	predicted protein [Populus trichocarpa]
gi|123221547|gb|EH621723.1|EH621723	837	8	59	2.19278	18.5434	3.08007	Up	-	GO:0005488//binding	-	predicted protein [Populus trichocarpa]
gi|254653899|gb|FS418532.1|FS418532	707	3	22	0.973492	8.18589	3.0719	Up	GO:0031224//intrinsic to membrane;GO:0031410//cytoplasmic vesicle	GO:0016759//cellulose synthase activity	GO:0051234//establishment of localization;GO:0045229//external encapsulating structure organization;GO:0009250//glucan biosynthetic process	predicted protein [Populus trichocarpa]
gi|156637594|gb|AM793695.1|AM793695	566	9	65	3.64802	30.2106	3.04987	Up	-	-	-	predicted protein [Populus trichocarpa]
gi|309374925|gb|HO842928.1|HO842928	607	6	43	2.26774	18.6356	3.03873	Up	-	-	-	predicted protein [Populus trichocarpa]
gnl|UG|Nta#S45444879	764	37	264	11.1106	90.902	3.03237	Up	-	GO:0019787//small conjugating protein ligase activity;GO:0032559//adenyl ribonucleotide binding	GO:0060255;GO:0032446//protein modification by small protein conjugation	predicted protein [Populus trichocarpa]
gi|156706210|gb|AM793514.1|AM793514	532	12	80	5.17488	39.5586	2.93439	Up	GO:0016020//membrane	-	-	predicted protein [Populus trichocarpa]
gi|190870025|gb|FG180635.1|FG180635	743	6	40	1.85265	14.1623	2.93439	Up	-	-	-	predicted protein [Populus trichocarpa]
gnl|UG|Nta#S52701141	615	50	333	18.652	142.44	2.93295	Up	-	-	-	predicted protein [Populus trichocarpa]
gnl|UG|Nta#S45475711	921	5	33	1.24549	9.42577	2.9199	Up	GO:0009534//chloroplast thylakoid;GO:0016020//membrane	GO:0022891//substrate-specific transmembrane transporter activity	GO:0006810//transport	predicted protein [Populus trichocarpa]
gi|156638243|gb|AM785150.1|AM785150	525	4	26	1.74796	13.028	2.89787	Up	-	GO:0005543//phospholipid binding;GO:0032934//sterol binding	GO:0006629//lipid metabolic process;GO:0023060	predicted protein [Populus trichocarpa]
gnl|UG|Nta#S33537103	915	7	45	1.75512	12.9376	2.88193	Up	-	-	-	predicted protein [Populus trichocarpa]
gi|254628826|gb|FS420156.1|FS420156	572	5	32	2.00542	14.7169	2.8755	Up	GO:0031410//cytoplasmic vesicle;GO:0043231//intracellular membrane-bounded organelle	-	-	predicted protein [Populus trichocarpa]
gi|190731596|gb|FG198295.1|FG198295	651	7	44	2.46688	17.7801	2.84951	Up	-	GO:0004672//protein kinase activity;GO:0000166//nucleotide binding	GO:0009987//cellular process	predicted protein [Populus trichocarpa]
gnl|UG|Nta#S33529970	772	4	25	1.1887	8.51894	2.84129	Up	GO:0031967;GO:0031090//organelle membrane	GO:0008565//protein transporter activity	-	predicted protein [Populus trichocarpa]
gnl|UG|Nta#S33542297	861	178	1112	47.4294	339.754	2.84064	Up	-	-	-	predicted protein [Populus trichocarpa]
gnl|UG|Nta#S45524000	693	29	178	9.60053	67.5693	2.81518	Up	GO:0043231//intracellular membrane-bounded organelle	GO:0031406//carboxylic acid binding;GO:0004713//protein tyrosine kinase activity;GO:0032559//adenyl ribonucleotide binding	GO:0006464//protein modification process	predicted protein [Populus trichocarpa]
gi|92037712|gb|EB449417.1|EB449417	834	37	225	10.1781	70.9707	2.80176	Up	GO:0044432//endoplasmic reticulum part;GO:0009536//plastid;GO:0031410//cytoplasmic vesicle;GO:0016020//membrane	GO:0005515//protein binding;GO:0032559//adenyl ribonucleotide binding	GO:0010038//response to metal ion;GO:0044267//cellular protein metabolic process;GO:0009933//meristem structural organization;GO:0010073//meristem maintenance;GO:0006970//response to osmotic stress;GO:0015031//protein transport	predicted protein [Populus trichocarpa]
gi|156649339|gb|AM847326.1|AM847326	423	4	24	2.16945	14.9257	2.78239	Up	-	-	-	predicted protein [Populus trichocarpa]
gnl|UG|Nta#S33567122	925	89	527	22.0739	149.876	2.76336	Up	-	-	-	predicted protein [Populus trichocarpa]
gi|76867513|gb|DV158506.1|DV158506	852	7	41	1.8849	12.6592	2.74763	Up	GO:0043231//intracellular membrane-bounded organelle;GO:0044427//chromosomal part	GO:0046914//transition metal ion binding;GO:0005515//protein binding;GO:0000166//nucleotide binding;GO:0019787//small conjugating protein ligase activity;GO:0003690//double-stranded DNA binding	GO:0006346//methylation-dependent chromatin silencing;GO:0031055//chromatin remodeling at centromere;GO:0003006//reproductive developmental process;GO:0032776//DNA methylation on cytosine;GO:0032446//protein modification by small protein conjugation	predicted protein [Populus trichocarpa]
gnl|UG|Nta#S45436448	852	19	111	5.11617	34.2725	2.74392	Up	-	-	-	predicted protein [Populus trichocarpa]
gi|311122567|gb|HS082494.1|HS082494	635	17	98	6.14194	40.599	2.72468	Up	GO:0044432//endoplasmic reticulum part;GO:0009536//plastid;GO:0031410//cytoplasmic vesicle;GO:0016020//membrane	GO:0005515//protein binding;GO:0032559//adenyl ribonucleotide binding	GO:0010038//response to metal ion;GO:0044267//cellular protein metabolic process;GO:0009933//meristem structural organization;GO:0010073//meristem maintenance;GO:0006970//response to osmotic stress;GO:0015031//protein transport	predicted protein [Populus trichocarpa]
gi|190788346|gb|FG154947.1|FG154947	703	4	23	1.30537	8.60667	2.72099	Up	-	GO:0016787//hydrolase activity	-	predicted protein [Populus trichocarpa]
gnl|UG|Nta#S52708408	620	4	23	1.48013	9.75885	2.72099	Up	-	GO:0005488//binding	-	predicted protein [Populus trichocarpa]
gi|190138779|gb|FG636108.1|FG636108	749	15	83	4.59452	29.1514	2.66558	Up	-	-	-	predicted protein [Populus trichocarpa]
gnl|UG|Nta#S33530726	956	284	1555	68.1539	427.893	2.65038	Up	GO:0044432//endoplasmic reticulum part;GO:0009536//plastid;GO:0031410//cytoplasmic vesicle;GO:0016020//membrane	GO:0005515//protein binding;GO:0032559//adenyl ribonucleotide binding	GO:0010038//response to metal ion;GO:0044267//cellular protein metabolic process;GO:0009933//meristem structural organization;GO:0010073//meristem maintenance;GO:0006970//response to osmotic stress;GO:0015031//protein transport	predicted protein [Populus trichocarpa]
gi|76866853|gb|DV157846.1|DV157846	890	40	219	10.311	64.7317	2.65029	Up	GO:0044432//endoplasmic reticulum part;GO:0009536//plastid;GO:0031410//cytoplasmic vesicle;GO:0016020//membrane	GO:0005515//protein binding;GO:0032559//adenyl ribonucleotide binding	GO:0010038//response to metal ion;GO:0044267//cellular protein metabolic process;GO:0009933//meristem structural organization;GO:0010073//meristem maintenance;GO:0006970//response to osmotic stress;GO:0015031//protein transport	predicted protein [Populus trichocarpa]
gi|123209039|gb|EH614965.1|EH614965	337	37	200	25.1885	156.122	2.63183	Up	-	-	-	predicted protein [Populus trichocarpa]
gi|156646902|gb|AM844709.1|AM844709	576	6	32	2.38979	14.6147	2.61247	Up	-	GO:0004674//protein serine/threonine kinase activity;GO:0000166//nucleotide binding	-	predicted protein [Populus trichocarpa]
gi|309374337|gb|HO842340.1|HO842340	588	7	37	2.73119	16.5534	2.59953	Up	-	-	-	predicted protein [Populus trichocarpa]
gi|156643644|gb|AM786317.1|AM786317	526	7	37	3.05311	18.5046	2.59953	Up	-	GO:0016740//transferase activity	-	predicted protein [Populus trichocarpa]
gi|156675907|gb|AM810065.1|AM810065	492	14	74	6.5282	39.5667	2.59953	Up	-	GO:0005488//binding	-	predicted protein [Populus trichocarpa]
gi|254604081|gb|FS384527.1|FS384527	549	16	84	6.68618	40.2503	2.58975	Up	GO:0009526//plastid envelope;GO:0016020//membrane;GO:0042579//microbody	-	GO:0006950//response to stress	predicted protein [Populus trichocarpa]
gi|190873331|gb|FG154893.1|FG154893	755	5	26	1.51934	9.05918	2.57594	Up	GO:0043231//intracellular membrane-bounded organelle	-	-	predicted protein [Populus trichocarpa]
gnl|UG|Nta#S45445208	755	78	403	23.7016	140.417	2.56666	Up	GO:0044464//cell part	GO:0019899//enzyme binding;GO:0019787//small conjugating protein ligase activity	GO:0060255;GO:0019941//modification-dependent protein catabolic process;GO:0006464//protein modification process	predicted protein [Populus trichocarpa]
gi|156700012|gb|AM792060.1|AM792060	488	6	31	2.82073	16.7111	2.56666	Up	-	GO:0003676//nucleic acid binding	-	predicted protein [Populus trichocarpa]
gnl|UG|Nta#S45501355	899	19	98	4.84869	28.6767	2.56421	Up	-	-	-	predicted protein [Populus trichocarpa]
gi|156683706|gb|AM841392.1|AM841392	567	7	36	2.83234	16.7025	2.56	Up	GO:0043231//intracellular membrane-bounded organelle	-	-	predicted protein [Populus trichocarpa]
gi|190814652|gb|FG197429.1|FG197429	706	15	77	4.87435	28.6912	2.55733	Up	GO:0031410//cytoplasmic vesicle	-	-	predicted protein [Populus trichocarpa]
gi|190854360|gb|FG169340.1|FG169340	916	15	77	3.75687	22.1135	2.55733	Up	-	GO:0005488//binding	-	predicted protein [Populus trichocarpa]
gnl|UG|Nta#S33556152	873	27	135	7.09545	40.6801	2.51936	Up	-	-	-	predicted protein [Populus trichocarpa]
gnl|UG|Nta#S45473206	941	28	140	6.82651	39.1382	2.51936	Up	GO:0009528//plastid inner membrane	-	-	predicted protein [Populus trichocarpa]
gi|190743496|gb|FG136147.1|FG136147	866	32	159	8.4774	48.2994	2.51031	Up	GO:0044464//cell part	GO:0005488//binding;GO:0004672//protein kinase activity	-	predicted protein [Populus trichocarpa]
gnl|UG|Nta#S33560421	661	42	207	14.5773	82.3819	2.4986	Up	-	-	-	predicted protein [Populus trichocarpa]
gi|254619901|gb|FS380737.1|FS380737	571	12	59	4.82143	27.1818	2.49511	Up	GO:0031090//organelle membrane;GO:0043231//intracellular membrane-bounded organelle	GO:0030554//adenyl nucleotide binding;GO:0016667//oxidoreductase activity, acting on sulfur group of donors	GO:0006457//protein folding	predicted protein [Populus trichocarpa]
gnl|UG|Nta#S45472985	913	34	167	8.54356	48.1181	2.49367	Up	GO:0009536//plastid	GO:0016791//phosphatase activity	-	predicted protein [Populus trichocarpa]
gnl|UG|Nta#S45497044	861	7	34	1.8652	10.3882	2.47754	Up	GO:0031410//cytoplasmic vesicle	-	-	predicted protein [Populus trichocarpa]
gnl|UG|Nta#S33559726	811	7	34	1.98019	11.0286	2.47754	Up	GO:0031224//intrinsic to membrane	GO:0005488//binding	GO:0006810//transport	predicted protein [Populus trichocarpa]
gi|32891023|gb|BP137433.1|BP137433	368	6	29	3.74054	20.7306	2.47045	Up	GO:0031410//cytoplasmic vesicle	GO:0004175//endopeptidase activity;GO:0005515//protein binding	GO:0019538//protein metabolic process;GO:0044092	predicted protein [Populus trichocarpa]
gi|190885606|gb|FG141038.1|FG141038	825	17	82	4.72743	26.147	2.46752	Up	-	-	-	predicted protein [Populus trichocarpa]
gi|156661682|gb|AM805517.1|AM805517	499	10	48	4.59759	25.3048	2.46046	Up	GO:0031410//cytoplasmic vesicle	GO:0016788//hydrolase activity, acting on ester bonds	GO:0044238//primary metabolic process	predicted protein [Populus trichocarpa]
gi|190885090|gb|FG163092.1|FG163092	883	5	24	1.29909	7.15012	2.46046	Up	-	GO:0046872//metal ion binding	-	predicted protein [Populus trichocarpa]
gnl|UG|Nta#S45517729	702	21	100	6.86298	37.4736	2.44897	Up	GO:0031410//cytoplasmic vesicle	-	-	predicted protein [Populus trichocarpa]
gnl|UG|Nta#S33523930	797	8	38	2.30283	12.5426	2.44536	Up	-	GO:0016491//oxidoreductase activity	-	predicted protein [Populus trichocarpa]
gi|190783398|gb|FG145420.1|FG145420	861	46	218	12.257	66.6064	2.44205	Up	GO:0016020//membrane	GO:0004672//protein kinase activity	-	predicted protein [Populus trichocarpa]
gi|156692672|gb|AM823879.1|AM823879	220	15	71	15.6422	84.8982	2.44029	Up	GO:0031410//cytoplasmic vesicle	-	GO:0009699//phenylpropanoid biosynthetic process;GO:0006950//response to stress	predicted protein [Populus trichocarpa]
gnl|UG|Nta#S45487770	910	22	103	5.54641	29.7755	2.4245	Up	-	GO:0016757//transferase activity, transferring glycosyl groups	-	predicted protein [Populus trichocarpa]
gi|254627049|gb|FS411712.1|FS411712	603	25	117	9.51159	51.0424	2.42394	Up	-	-	-	predicted protein [Populus trichocarpa]
gi|190732154|gb|FG134331.1|FG134331	736	11	51	3.42883	18.2287	2.41042	Up	GO:0044432//endoplasmic reticulum part	GO:0032559//adenyl ribonucleotide binding	GO:0044267//cellular protein metabolic process;GO:0006950//response to stress;GO:0000904//cell morphogenesis involved in differentiation	predicted protein [Populus trichocarpa]
gnl|UG|Nta#S45475052	906	76	351	19.2449	101.916	2.40483	Up	-	GO:0004553//hydrolase activity, hydrolyzing O-glycosyl compounds;GO:0043167//ion binding	GO:0010208//pollen wall assembly;GO:0003006//reproductive developmental process;GO:0044238//primary metabolic process	predicted protein [Populus trichocarpa]
gi|224700772|gb|FG624172.1|FG624172	585	18	83	7.05907	37.3237	2.40254	Up	-	GO:0003678//DNA helicase activity;GO:0042623//ATPase activity, coupled;GO:0032559//adenyl ribonucleotide binding	GO:0006996//organelle organization;GO:0009414//response to water deprivation;GO:0009409//response to cold;GO:0000725//recombinational repair;GO:0009737//response to abscisic acid stimulus	predicted protein [Populus trichocarpa]
gi|190884438|gb|FG143664.1|FG143664	935	95	438	23.31	123.232	2.40236	Up	GO:0043231//intracellular membrane-bounded organelle;GO:0016020//membrane;GO:0031410//cytoplasmic vesicle	GO:0016853//isomerase activity	GO:0033554//cellular response to stress	predicted protein [Populus trichocarpa]
gi|156644130|gb|AM783631.1|AM783631	504	10	46	4.55198	24.0099	2.39906	Up	-	-	-	predicted protein [Populus trichocarpa]
gnl|UG|Nta#S45520371	708	15	69	4.86059	25.6377	2.39906	Up	-	-	-	predicted protein [Populus trichocarpa]
gi|156664164|gb|AM809475.1|AM809475	554	7	32	2.8988	15.1951	2.39007	Up	-	-	-	predicted protein [Populus trichocarpa]
gi|190786709|gb|FG159267.1|FG159267	913	72	328	18.0922	94.5074	2.38506	Up	GO:0009536//plastid	GO:0004721//phosphoprotein phosphatase activity	-	predicted protein [Populus trichocarpa]
gnl|UG|Nta#S40615850	624	18	82	6.61787	34.5694	2.38506	Up	GO:0043231//intracellular membrane-bounded organelle	-	-	predicted protein [Populus trichocarpa]
gi|52833615|gb|BP529888.1|BP529888	508	13	59	5.87097	30.5528	2.37963	Up	-	-	-	predicted protein [Populus trichocarpa]
gnl|UG|Nta#S33557599	904	6	27	1.5227	7.85702	2.36735	Up	GO:0000325//plant-type vacuole	GO:0001727//lipid kinase activity	GO:0009725//response to hormone stimulus;GO:0007186//G-protein coupled receptor protein signaling pathway;GO:0032501//multicellular organismal process	predicted protein [Populus trichocarpa]
gi|156665690|gb|AM789060.1|AM789060	526	6	27	2.61695	13.5033	2.36735	Up	-	-	-	predicted protein [Populus trichocarpa]
gnl|UG|Nta#S57710206	647	6	27	2.12754	10.978	2.36735	Up	-	GO:0046914//transition metal ion binding	-	predicted protein [Populus trichocarpa]
gi|92013668|gb|EB426760.1|EB426760	870	10	45	2.63701	13.6068	2.36735	Up	-	-	-	predicted protein [Populus trichocarpa]
gi|156655312|gb|AM812963.1|AM812963	544	16	72	6.74764	34.8174	2.36735	Up	-	GO:0016787//hydrolase activity;GO:0016757//transferase activity, transferring glycosyl groups	GO:0005975//carbohydrate metabolic process	predicted protein [Populus trichocarpa]
gnl|UG|Nta#S45444379	678	16	72	5.41403	27.9361	2.36735	Up	-	-	-	predicted protein [Populus trichocarpa]
gnl|UG|Nta#S33574817	712	10	45	3.22219	16.6263	2.36735	Up	GO:0031224//intrinsic to membrane	-	GO:0006810//transport	predicted protein [Populus trichocarpa]
gi|94327647|gb|EB681249.1|EB681249	678	36	162	12.1816	62.8562	2.36735	Up	GO:0043231//intracellular membrane-bounded organelle;GO:0016020//membrane	-	-	predicted protein [Populus trichocarpa]
gi|190139595|gb|FG636865.1|FG636865	576	9	40	3.58468	18.2684	2.34943	Up	-	GO:0016301//kinase activity;GO:0000166//nucleotide binding	-	predicted protein [Populus trichocarpa]
gi|94329853|gb|EB683455.1|EB683455	749	76	337	23.2789	118.362	2.34611	Up	GO:0043231//intracellular membrane-bounded organelle;GO:0044427//chromosomal part	GO:0005515//protein binding;GO:0000166//nucleotide binding;GO:0019787//small conjugating protein ligase activity;GO:0003690//double-stranded DNA binding	GO:0006346//methylation-dependent chromatin silencing;GO:0031055//chromatin remodeling at centromere;GO:0032776//DNA methylation on cytosine;GO:0032446//protein modification by small protein conjugation	predicted protein [Populus trichocarpa]
gnl|UG|Nta#S45530562	773	6	26	1.78075	8.84823	2.31291	Up	GO:0031410//cytoplasmic vesicle	GO:0016798//hydrolase activity, acting on glycosyl bonds;GO:0043167//ion binding	GO:0044238//primary metabolic process	predicted protein [Populus trichocarpa]
gi|190793570|gb|FG136263.1|FG136263	793	6	26	1.73584	8.62507	2.31291	Up	GO:0043231//intracellular membrane-bounded organelle;GO:0044444//cytoplasmic part;GO:0016020//membrane	-	GO:0009642//response to light intensity;GO:0010038//response to metal ion;GO:0000302//response to reactive oxygen species	predicted protein [Populus trichocarpa]
gi|156696035|gb|AM806747.1|AM806747	403	6	26	3.41568	16.9719	2.31291	Up	-	GO:0004674//protein serine/threonine kinase activity;GO:0032559//adenyl ribonucleotide binding	GO:0006464//protein modification process	predicted protein [Populus trichocarpa]
gnl|UG|Nta#S40605734	469	6	26	2.93501	14.5835	2.31291	Up	-	-	-	predicted protein [Populus trichocarpa]
gnl|UG|Nta#S45493564	882	43	186	11.1849	55.4762	2.31032	Up	-	GO:0019787//small conjugating protein ligase activity;GO:0046914//transition metal ion binding	-	predicted protein [Populus trichocarpa]
gi|156679205|gb|AM840959.1|AM840959	490	13	56	6.08664	30.0645	2.30434	Up	GO:0043231//intracellular membrane-bounded organelle	-	-	predicted protein [Populus trichocarpa]
gi|156702789|gb|AM805364.1|AM805364	551	19	81	7.91102	38.672	2.28935	Up	-	GO:0046914//transition metal ion binding	-	predicted protein [Populus trichocarpa]
gi|156672046|gb|AM780847.1|AM780847	382	14	59	8.40805	40.6304	2.27272	Up	GO:0016020//membrane	-	GO:0016310//phosphorylation;GO:0010038//response to metal ion	predicted protein [Populus trichocarpa]
gi|76871247|gb|DV162239.1|DV162239	902	116	483	29.5041	140.865	2.25533	Up	GO:0043231//intracellular membrane-bounded organelle;GO:0016020//membrane	-	-	predicted protein [Populus trichocarpa]
gi|83421792|gb|DW003786.1|DW003786	668	13	54	4.46475	21.2657	2.25188	Up	-	-	-	predicted protein [Populus trichocarpa]
gnl|UG|Nta#S45441616	668	14	58	4.8082	22.841	2.24806	Up	GO:0043231//intracellular membrane-bounded organelle	GO:0003676//nucleic acid binding;GO:0005515//protein binding	GO:0010468//regulation of gene expression;GO:0006351//transcription, DNA-dependent;GO:0009755//hormone-mediated signaling pathway	predicted protein [Populus trichocarpa]
gnl|UG|Nta#S33555391	770	7	29	2.08563	9.90763	2.24806	Up	GO:0031410//cytoplasmic vesicle	-	-	predicted protein [Populus trichocarpa]
gi|190805901|gb|FG157005.1|FG157005	673	22	91	7.4996	35.5704	2.24579	Up	-	GO:0016787//hydrolase activity	-	predicted protein [Populus trichocarpa]
gi|92035682|gb|EB447387.1|EB447387	324	45	186	31.8638	151.019	2.24474	Up	-	-	-	predicted protein [Populus trichocarpa]
gi|190823490|gb|FG160103.1|FG160103	897	8	33	2.04611	9.67797	2.24182	Up	-	GO:0016803;GO:0046914//transition metal ion binding;GO:0070011//peptidase activity, acting on L-amino acid peptides	GO:0019538//protein metabolic process;GO:0006691//leukotriene metabolic process	predicted protein [Populus trichocarpa]
gnl|UG|Nta#S45487718	867	142	576	37.5751	174.77	2.21761	Up	-	-	-	predicted protein [Populus trichocarpa]
gnl|UG|Nta#S45468106	912	29	117	7.29514	33.7484	2.20981	Up	-	-	-	predicted protein [Populus trichocarpa]
gi|94329825|gb|EB683427.1|EB683427	488	11	44	5.17134	23.719	2.19743	Up	GO:0031410//cytoplasmic vesicle	-	-	predicted protein [Populus trichocarpa]
gi|254624260|gb|FS391837.1|FS391837	457	9	36	4.51811	20.7228	2.19743	Up	GO:0043231//intracellular membrane-bounded organelle;GO:0016020//membrane	-	-	predicted protein [Populus trichocarpa]
gi|254598224|gb|FS389249.1|FS389249	586	28	112	10.962	50.2786	2.19743	Up	GO:0043231//intracellular membrane-bounded organelle	GO:0016628//oxidoreductase activity, acting on the CH-CH group of donors, NAD or NADP as acceptor;GO:0000166//nucleotide binding	GO:0010260//organ senescence;GO:0010033//response to organic substance;GO:0006950//response to stress;GO:0009694//jasmonic acid metabolic process;GO:0010038//response to metal ion	predicted protein [Populus trichocarpa]
gnl|UG|Nta#S45439091	631	15	59	5.45372	24.5972	2.17318	Up	-	-	-	predicted protein [Populus trichocarpa]
gi|123220680|gb|EH621011.1|EH621011	837	7	27	1.91868	8.48596	2.14496	Up	-	-	-	predicted protein [Populus trichocarpa]
gi|254618399|gb|FS396465.1|FS396465	598	7	27	2.68551	11.8775	2.14496	Up	-	-	-	predicted protein [Populus trichocarpa]
gi|94328908|gb|EB682510.1|EB682510	603	17	65	6.46788	28.3569	2.13233	Up	-	-	GO:0050896//response to stimulus	predicted protein [Populus trichocarpa]
gi|254634115|gb|FS420596.1|FS420596	622	11	42	4.05726	17.7632	2.13032	Up	GO:0031224//intrinsic to membrane	-	GO:0006810//transport	predicted protein [Populus trichocarpa]
gi|156647686|gb|AM834553.1|AM834553	466	11	42	5.41548	23.7097	2.13032	Up	-	GO:0005488//binding	-	predicted protein [Populus trichocarpa]
gnl|UG|Nta#S45441922	633	160	610	57.9892	253.506	2.12817	Up	GO:0031410//cytoplasmic vesicle	-	-	predicted protein [Populus trichocarpa]
gnl|UG|Nta#S45499207	904	20	76	5.07566	22.1161	2.12343	Up	GO:0009526//plastid envelope;GO:0009534//chloroplast thylakoid	GO:0005488//binding;GO:0016491//oxidoreductase activity	GO:0042360//vitamin E metabolic process;GO:0006779//porphyrin biosynthetic process;GO:0008654//phospholipid biosynthetic process	predicted protein [Populus trichocarpa]
gnl|UG|Nta#S45488627	938	168	633	41.0901	177.527	2.11117	Up	GO:0042579//microbody	GO:0008483//transaminase activity;GO:0048037//cofactor binding	GO:0010260//organ senescence;GO:0009064//glutamine family amino acid metabolic process;GO:0009066//aspartate family amino acid metabolic process;GO:0043648//dicarboxylic acid metabolic process	predicted protein [Populus trichocarpa]
gnl|UG|Nta#S33526982	460	8	30	3.98991	17.1564	2.10432	Up	-	GO:0005515//protein binding	GO:0044267//cellular protein metabolic process	predicted protein [Populus trichocarpa]
gi|156703421|gb|AM784677.1|AM784677	374	28	105	17.1758	73.8551	2.10432	Up	GO:0031410//cytoplasmic vesicle	-	GO:0009699//phenylpropanoid biosynthetic process;GO:0006950//response to stress	predicted protein [Populus trichocarpa]
gi|190751188|gb|FG154382.1|FG154382	813	11	41	3.10408	13.2665	2.09555	Up	-	-	-	predicted protein [Populus trichocarpa]
gnl|UG|Nta#S45441839	523	29	108	12.7212	54.3231	2.09434	Up	-	-	-	predicted protein [Populus trichocarpa]
gi|190774523|gb|FG176469.1|FG176469	773	10	37	2.96791	12.5917	2.08495	Up	GO:0016020//membrane	-	-	predicted protein [Populus trichocarpa]
gnl|UG|Nta#S45438418	762	20	74	6.02151	25.547	2.08495	Up	-	-	-	predicted protein [Populus trichocarpa]
gi|254622385|gb|FS406603.1|FS406603	659	20	74	6.96266	29.5399	2.08495	Up	-	GO:0016706//oxidoreductase activity, acting on paired donors, with incorporation or reduction of molecular oxygen, 2-oxoglutarate as one donor, and incorporation of one atom each of oxygen into both donors	-	predicted protein [Populus trichocarpa]
gi|224704719|gb|FG629921.1|FG629921	366	12	44	7.52195	31.6253	2.0719	Up	GO:0043231//intracellular membrane-bounded organelle	GO:0001071	GO:0010468//regulation of gene expression	predicted protein [Populus trichocarpa]
gi|156680809|gb|AM841136.1|AM841136	553	20	73	8.29727	34.7265	2.06533	Up	-	-	-	predicted protein [Populus trichocarpa]
gi|254626564|gb|FS402250.1|FS402250	612	17	62	6.37277	26.6504	2.06416	Up	GO:0031224//intrinsic to membrane;GO:0031410//cytoplasmic vesicle	-	GO:0060918//auxin transport	predicted protein [Populus trichocarpa]
gi|190741239|gb|FG197024.1|FG197024	765	14	51	4.19853	17.5377	2.0625	Up	-	GO:0003824//catalytic activity	-	predicted protein [Populus trichocarpa]
gi|190838656|gb|FG167408.1|FG167408	901	27	98	6.87495	28.613	2.05725	Up	GO:0044432//endoplasmic reticulum part;GO:0009536//plastid;GO:0031410//cytoplasmic vesicle;GO:0016020//membrane	GO:0005515//protein binding;GO:0032559//adenyl ribonucleotide binding	GO:0010038//response to metal ion;GO:0044267//cellular protein metabolic process;GO:0009933//meristem structural organization;GO:0010073//meristem maintenance;GO:0006970//response to osmotic stress;GO:0015031//protein transport	predicted protein [Populus trichocarpa]
gi|190811245|gb|FG143062.1|FG143062	859	8	29	2.13662	8.88112	2.05541	Up	GO:0005840//ribosome;GO:0030312//external encapsulating structure;GO:0031981//nuclear lumen;GO:0009536//plastid;GO:0005576//extracellular region;GO:0016020//membrane	GO:0016628//oxidoreductase activity, acting on the CH-CH group of donors, NAD or NADP as acceptor;GO:0019899//enzyme binding;GO:0032559//adenyl ribonucleotide binding	GO:0051707//response to other organism;GO:0010038//response to metal ion;GO:0044267//cellular protein metabolic process;GO:0006950//response to stress	predicted protein [Populus trichocarpa]
gi|52831989|gb|BP528262.1|BP528262	385	21	76	12.5138	51.9297	2.05304	Up	-	GO:0060089//molecular transducer activity	GO:0009314//response to radiation;GO:0009791//post-embryonic development	predicted protein [Populus trichocarpa]
gi|311125509|gb|HS085436.1|HS085436	524	9	32	3.94041	16.065	2.0275	Up	GO:0043231//intracellular membrane-bounded organelle	-	-	predicted protein [Populus trichocarpa]
gnl|UG|Nta#S45528199	777	11	39	3.2479	13.204	2.0234	Up	-	-	-	predicted protein [Populus trichocarpa]
gnl|UG|Nta#S33533230	913	23	81	5.77946	23.3387	2.01372	Up	GO:0016020//membrane	GO:0005488//binding	-	predicted protein [Populus trichocarpa]
gnl|UG|Nta#S45494948	868	106	371	28.0167	112.439	2.00478	Up	GO:0016020//membrane	-	-	predicted protein [Populus trichocarpa]
gi|156702441|gb|AM802209.1|AM802209	417	19	66	10.4532	41.6362	1.9939	Up	GO:0044444//cytoplasmic part	GO:0016412//serine O-acyltransferase activity	GO:0006790//sulfur metabolic process;GO:0006563//L-serine metabolic process	predicted protein [Populus trichocarpa]
gi|156665573|gb|AM788943.1|AM788943	439	13	45	6.79375	26.9656	1.98884	Up	-	GO:0016628//oxidoreductase activity, acting on the CH-CH group of donors, NAD or NADP as acceptor;GO:0004175//endopeptidase activity;GO:0005515//protein binding	GO:0019538//protein metabolic process;GO:0044092	predicted protein [Populus trichocarpa]
gnl|UG|Nta#S33576832	462	70	240	34.7605	136.657	1.97504	Up	-	-	-	predicted protein [Populus trichocarpa]
gnl|UG|Nta#S52674719	675	26	89	8.8369	34.6856	1.97272	Up	-	-	-	predicted protein [Populus trichocarpa]
gnl|UG|Nta#S45462778	817	33	112	9.26664	36.0627	1.96039	Up	-	GO:0004683//calmodulin-dependent protein kinase activity;GO:0032559//adenyl ribonucleotide binding	GO:0050896//response to stimulus;GO:0006464//protein modification process	predicted protein [Populus trichocarpa]
gnl|UG|Nta#S45484760	854	37	125	9.93973	38.5048	1.95376	Up	-	-	GO:0006810//transport	predicted protein [Populus trichocarpa]
gi|156704404|gb|AM790034.1|AM790034	541	14	47	5.93692	22.8541	1.94466	Up	GO:0044424//intracellular part	GO:0016628//oxidoreductase activity, acting on the CH-CH group of donors, NAD or NADP as acceptor;GO:0000166//nucleotide binding	GO:0006633//fatty acid biosynthetic process;GO:0006950//response to stress;GO:0009694//jasmonic acid metabolic process	predicted protein [Populus trichocarpa]
gnl|UG|Nta#S45436934	755	61	204	18.5359	71.0798	1.93912	Up	-	-	-	predicted protein [Populus trichocarpa]
gi|94325258|gb|EB678860.1|EB678860	882	21	70	5.46237	20.8782	1.93439	Up	-	GO:0060089//molecular transducer activity;GO:0005488//binding	GO:0009314//response to radiation	predicted protein [Populus trichocarpa]
gi|190842566|gb|FG189928.1|FG189928	720	40	133	12.7455	48.5939	1.93078	Up	-	-	-	predicted protein [Populus trichocarpa]
gnl|UG|Nta#S45497065	908	16	53	4.04264	15.3551	1.92535	Up	-	GO:0003824//catalytic activity	GO:0008152//metabolic process	predicted protein [Populus trichocarpa]
gi|94324026|gb|EB677628.1|EB677628	943	16	53	3.89259	14.7852	1.92535	Up	GO:0044444//cytoplasmic part;GO:0016020//membrane	GO:0016763//transferase activity, transferring pentosyl groups;GO:0015103//inorganic anion transmembrane transporter activity	GO:0043096//purine base salvage	predicted protein [Populus trichocarpa]
gi|254661013|gb|FS394083.1|FS394083	621	10	33	3.69436	13.9793	1.9199	Up	-	GO:0005488//binding;GO:0070566//adenylyltransferase activity;GO:0016301//kinase activity;GO:0016787//hydrolase activity	GO:0006771	predicted protein [Populus trichocarpa]
gi|190823859|gb|FG155411.1|FG155411	804	30	99	8.56043	32.3923	1.9199	Up	GO:0044444//cytoplasmic part	GO:0004702//receptor signaling protein serine/threonine kinase activity;GO:0032559//adenyl ribonucleotide binding	GO:0006464//protein modification process;GO:0051707//response to other organism	predicted protein [Populus trichocarpa]
gi|156692978|gb|AM826168.1|AM826168	509	17	56	7.66235	28.9423	1.91732	Up	-	GO:0016813//hydrolase activity, acting on carbon-nitrogen (but not peptide) bonds, in linear amidines	GO:0006596//polyamine biosynthetic process	predicted protein [Populus trichocarpa]
gi|190751234|gb|FG165202.1|FG165202	411	11	36	6.14018	23.0422	1.90792	Up	-	-	GO:0006216//cytidine catabolic process	predicted protein [Populus trichocarpa]
gi|190743275|gb|FG151635.1|FG151635	793	97	317	28.0627	105.16	1.90586	Up	GO:0043231//intracellular membrane-bounded organelle;GO:0044427//chromosomal part	GO:0046914//transition metal ion binding;GO:0005515//protein binding;GO:0000166//nucleotide binding;GO:0019787//small conjugating protein ligase activity;GO:0003690//double-stranded DNA binding	GO:0006346//methylation-dependent chromatin silencing;GO:0031055//chromatin remodeling at centromere;GO:0032776//DNA methylation on cytosine;GO:0032446//protein modification by small protein conjugation	predicted protein [Populus trichocarpa]
gnl|UG|Nta#S33539320	700	16	52	5.24388	19.542	1.89787	Up	-	-	-	predicted protein [Populus trichocarpa]
gi|92027594|gb|EB439299.1|EB439299	747	12	39	3.68546	13.7343	1.89787	Up	-	GO:0046872//metal ion binding	-	predicted protein [Populus trichocarpa]
gi|190142552|gb|FG641711.1|FG641711	795	17	55	4.90583	18.1995	1.89133	Up	-	GO:0005488//binding	GO:0009725//response to hormone stimulus	predicted protein [Populus trichocarpa]
gnl|UG|Nta#S33568016	713	159	513	51.1609	189.274	1.88736	Up	GO:0043231//intracellular membrane-bounded organelle	-	-	predicted protein [Populus trichocarpa]
gi|190880607|gb|FG156032.1|FG156032	742	18	58	5.56544	20.563	1.88549	Up	-	GO:0016757//transferase activity, transferring glycosyl groups	-	predicted protein [Populus trichocarpa]
gi|190875575|gb|FG161688.1|FG161688	798	18	58	5.17488	19.12	1.88549	Up	GO:0016020//membrane	-	-	predicted protein [Populus trichocarpa]
gi|156694822|gb|AM814104.1|AM814104	461	37	119	18.4133	67.9061	1.88279	Up	GO:0043231//intracellular membrane-bounded organelle	GO:0046914//transition metal ion binding;GO:0003676//nucleic acid binding	-	predicted protein [Populus trichocarpa]
gnl|UG|Nta#S56868396	663	70	225	24.2223	89.2754	1.88193	Up	-	-	-	predicted protein [Populus trichocarpa]
gnl|UG|Nta#S45530466	661	48	154	16.6598	61.2889	1.87925	Up	-	-	GO:0006629//lipid metabolic process	predicted protein [Populus trichocarpa]
gnl|UG|Nta#S33544280	858	10	32	2.67389	9.81127	1.8755	Up	GO:0042579//microbody;GO:0030312//external encapsulating structure;GO:0009536//plastid	GO:0016856;GO:0048037//cofactor binding;GO:0016836//hydro-lyase activity	GO:0009062//fatty acid catabolic process;GO:0009791//post-embryonic development	predicted protein [Populus trichocarpa]
gi|156639704|gb|AM796206.1|AM796206	412	10	32	5.56844	20.4322	1.8755	Up	-	-	-	predicted protein [Populus trichocarpa]
gi|92040192|gb|EB451895.1|EB451895	833	51	163	14.0461	51.4761	1.87373	Up	-	GO:0005488//binding	-	predicted protein [Populus trichocarpa]
gnl|UG|Nta#S45463158	823	26	82	7.24776	26.2106	1.85454	Up	GO:0042579//microbody	GO:0008905	GO:0008152//metabolic process;GO:0010038//response to metal ion	predicted protein [Populus trichocarpa]
gnl|UG|Nta#S45500739	841	29	91	7.91102	28.4648	1.84724	Up	GO:0005618//cell wall	-	GO:0009725//response to hormone stimulus	predicted protein [Populus trichocarpa]
gi|92013005|gb|EB426359.1|EB426359	879	17	53	4.43701	15.8617	1.83789	Up	-	-	-	predicted protein [Populus trichocarpa]
gnl|UG|Nta#S45485931	941	29	90	7.07032	25.1603	1.8313	Up	GO:0044424//intracellular part	GO:0008483//transaminase activity;GO:0048037//cofactor binding	GO:0009064//glutamine family amino acid metabolic process;GO:0009066//aspartate family amino acid metabolic process;GO:0043648//dicarboxylic acid metabolic process	predicted protein [Populus trichocarpa]
gnl|UG|Nta#S45523604	731	11	34	3.45228	12.2356	1.82546	Up	GO:0044464//cell part	GO:0046872//metal ion binding;GO:0015924	GO:0006486//protein amino acid glycosylation	predicted protein [Populus trichocarpa]
gnl|UG|Nta#S45482366	883	80	246	20.7855	73.2887	1.81802	Up	-	-	GO:0006629//lipid metabolic process	predicted protein [Populus trichocarpa]
gi|94463705|gb|EB699580.1|EB699580	467	29	89	14.2466	50.1344	1.81518	Up	GO:0009526//plastid envelope;GO:0016020//membrane	GO:0003824//catalytic activity	GO:0008152//metabolic process;GO:0010038//response to metal ion	predicted protein [Populus trichocarpa]
gi|94323882|gb|EB677484.1|EB677484	764	30	92	9.00862	31.678	1.8141	Up	-	-	-	predicted protein [Populus trichocarpa]
gi|94329550|gb|EB683152.1|EB683152	560	18	55	7.3742	25.8367	1.80886	Up	GO:0031224//intrinsic to membrane	-	-	predicted protein [Populus trichocarpa]
gi|156668968|gb|AM786632.1|AM786632	576	19	58	7.56766	26.4892	1.80748	Up	GO:0043234//protein complex;GO:0044444//cytoplasmic part	GO:0016616//oxidoreductase activity, acting on the CH-OH group of donors, NAD or NADP as acceptor;GO:0048037//cofactor binding;GO:0000166//nucleotide binding	GO:0006072//glycerol-3-phosphate metabolic process	predicted protein [Populus trichocarpa]
gnl|UG|Nta#S33567263	867	27	81	7.14456	24.577	1.78239	Up	-	GO:0016491//oxidoreductase activity	GO:0008152//metabolic process	predicted protein [Populus trichocarpa]
gnl|UG|Nta#S45483929	929	83	245	20.4971	69.3766	1.75903	Up	GO:0044444//cytoplasmic part	GO:0016740//transferase activity;GO:0048037//cofactor binding;GO:0016846//carbon-sulfur lyase activity	GO:0009087//methionine catabolic process	predicted protein [Populus trichocarpa]
gi|190135563|gb|FG633952.1|FG633952	658	16	47	5.57859	18.7903	1.75202	Up	GO:0043234//protein complex;GO:0016020//membrane	GO:0043169//cation binding;GO:0004721//phosphoprotein phosphatase activity	GO:0006464//protein modification process	predicted protein [Populus trichocarpa]
gnl|UG|Nta#S45518814	661	47	138	16.3127	54.9212	1.75136	Up	GO:0012507//ER to Golgi transport vesicle membrane	GO:0046914//transition metal ion binding	GO:0048193//Golgi vesicle transport;GO:0015031//protein transport	predicted protein [Populus trichocarpa]
gi|83419963|gb|DW001957.1|DW001957	861	42	123	11.1912	37.5807	1.74763	Up	-	-	-	predicted protein [Populus trichocarpa]
gi|190845330|gb|FG173515.1|FG173515	735	47	137	14.6704	49.0338	1.74087	Up	GO:0005618//cell wall;GO:0016020//membrane;GO:0005783//endoplasmic reticulum	GO:0016740//transferase activity	GO:0006950//response to stress	predicted protein [Populus trichocarpa]
gnl|UG|Nta#S33531406	940	31	90	7.56597	25.1871	1.73509	Up	GO:0044464//cell part	GO:0046914//transition metal ion binding	-	predicted protein [Populus trichocarpa]
gnl|UG|Nta#S45441637	749	54	156	16.5403	54.7905	1.72794	Up	GO:0044444//cytoplasmic part	GO:0016412//serine O-acyltransferase activity	GO:0006790//sulfur metabolic process	predicted protein [Populus trichocarpa]
gi|190731172|gb|FG200147.1|FG200147	700	59	170	19.3368	63.8872	1.72418	Up	GO:0043231//intracellular membrane-bounded organelle;GO:0043234//protein complex	-	GO:0006952//defense response;GO:0023033;GO:0009908//flower development;GO:0007602//phototransduction;GO:0009639//response to red or far red light;GO:0010557//positive regulation of macromolecule biosynthetic process	predicted protein [Populus trichocarpa]
gi|190723257|gb|FG158186.1|FG158186	524	15	43	6.56736	21.5874	1.7168	Up	-	GO:0003676//nucleic acid binding;GO:0016866//intramolecular transferase activity	GO:0009451//RNA modification	predicted protein [Populus trichocarpa]
gi|190786335|gb|FG154905.1|FG154905	834	52	149	14.3043	46.9984	1.71616	Up	-	GO:0016787//hydrolase activity	-	predicted protein [Populus trichocarpa]
gi|309376524|gb|HO845301.1|HO845301	655	14	40	4.90363	16.065	1.712	Up	-	-	-	predicted protein [Populus trichocarpa]
gnl|UG|Nta#S45475075	924	27	77	6.70382	21.9221	1.70933	Up	-	GO:0046914//transition metal ion binding	-	predicted protein [Populus trichocarpa]
gnl|UG|Nta#S33569185	963	25	71	5.95586	19.3952	1.70332	Up	GO:0031410//cytoplasmic vesicle	-	-	predicted protein [Populus trichocarpa]
gi|254659857|gb|FS413398.1|FS413398	656	18	51	6.29505	20.4517	1.69993	Up	-	-	-	predicted protein [Populus trichocarpa]
gi|156676160|gb|AM811718.1|AM811718	519	24	68	10.609	34.4671	1.69993	Up	GO:0016020//membrane;GO:0043231//intracellular membrane-bounded organelle	GO:0016780//phosphotransferase activity, for other substituted phosphate groups	GO:0005976//polysaccharide metabolic process	predicted protein [Populus trichocarpa]
gi|92023544|gb|EB435249.1|EB435249	619	17	48	6.3007	20.3992	1.69493	Up	-	GO:0046914//transition metal ion binding;GO:0019798;GO:0019842//vitamin binding	GO:0008152//metabolic process	predicted protein [Populus trichocarpa]
gnl|UG|Nta#S45497455	843	21	59	5.71508	18.4114	1.68775	Up	GO:0016020//membrane	-	-	predicted protein [Populus trichocarpa]
gi|190798216|gb|FG199122.1|FG199122	751	15	42	4.58228	14.712	1.68286	Up	-	GO:0046914//transition metal ion binding;GO:0004175//endopeptidase activity	GO:0019538//protein metabolic process	predicted protein [Populus trichocarpa]
gi|190817648|gb|FG168959.1|FG168959	886	19	53	4.91983	15.7364	1.67742	Up	GO:0031410//cytoplasmic vesicle	-	-	predicted protein [Populus trichocarpa]
gi|190786123|gb|FG169686.1|FG169686	816	32	89	8.99685	28.6921	1.67316	Up	-	-	-	predicted protein [Populus trichocarpa]
gnl|UG|Nta#S45487040	888	32	89	8.26737	26.3657	1.67316	Up	GO:0044464//cell part	-	-	predicted protein [Populus trichocarpa]
gi|190870038|gb|FG182299.1|FG182299	727	27	75	8.5204	27.1387	1.67136	Up	GO:0043231//intracellular membrane-bounded organelle	-	-	predicted protein [Populus trichocarpa]
gi|156689989|gb|AM811915.1|AM811915	622	22	61	8.11452	25.799	1.66874	Up	-	GO:0031406//carboxylic acid binding;GO:0004713//protein tyrosine kinase activity;GO:0032559//adenyl ribonucleotide binding	GO:0006464//protein modification process	predicted protein [Populus trichocarpa]
gi|190868874|gb|FG182269.1|FG182269	712	21	58	6.76659	21.4294	1.66309	Up	GO:0016020//membrane	GO:0005488//binding	-	predicted protein [Populus trichocarpa]
gnl|UG|Nta#S45481318	898	21	58	5.36505	16.9908	1.66309	Up	GO:0031410//cytoplasmic vesicle	GO:0046914//transition metal ion binding;GO:0016682//oxidoreductase activity, acting on diphenols and related substances as donors, oxygen as acceptor	GO:0008152//metabolic process	predicted protein [Populus trichocarpa]
gi|254640904|gb|FS412735.1|FS412735	581	29	80	11.4512	36.2223	1.66138	Up	-	-	-	predicted protein [Populus trichocarpa]
gnl|UG|Nta#S45467408	892	85	233	21.8617	68.7154	1.65222	Up	GO:0005618//cell wall	GO:0016787//hydrolase activity	-	predicted protein [Populus trichocarpa]
gnl|UG|Nta#S45506698	923	163	445	40.5151	126.83	1.64636	Up	GO:0031410//cytoplasmic vesicle;GO:0043231//intracellular membrane-bounded organelle	GO:0004180//carboxypeptidase activity	GO:0019538//protein metabolic process	predicted protein [Populus trichocarpa]
gi|190724765|gb|FG160262.1|FG160262	920	22	60	5.48612	17.1564	1.64489	Up	GO:0031980//mitochondrial lumen;GO:0030312//external encapsulating structure;GO:0009536//plastid;GO:0005576//extracellular region	GO:0016615//malate dehydrogenase activity;GO:0046914//transition metal ion binding	GO:0006007//glucose catabolic process;GO:0006952//defense response;GO:0010038//response to metal ion;GO:0043648//dicarboxylic acid metabolic process;GO:0006970//response to osmotic stress;GO:0009060//aerobic respiration	predicted protein [Populus trichocarpa]
gnl|UG|Nta#S45473516	903	50	136	12.7032	39.6199	1.64104	Up	GO:0044464//cell part	GO:0035252//UDP-xylosyltransferase activity	GO:0005975//carbohydrate metabolic process	predicted protein [Populus trichocarpa]
gi|190783397|gb|FG145419.1|FG145419	849	14	38	3.78313	11.7744	1.638	Up	GO:0044464//cell part	GO:0016301//kinase activity	-	predicted protein [Populus trichocarpa]
gi|83418817|gb|DW000811.1|DW000811	874	36	97	9.44978	29.196	1.62742	Up	-	GO:0016823	GO:0006520//cellular amino acid metabolic process	predicted protein [Populus trichocarpa]
gi|254598989|gb|FS422957.1|FS422957	545	23	61	9.68193	29.4439	1.6046	Up	-	GO:0016462//pyrophosphatase activity;GO:0032559//adenyl ribonucleotide binding	-	predicted protein [Populus trichocarpa]
gnl|UG|Nta#S45479824	850	30	79	8.09716	24.4496	1.59432	Up	GO:0043231//intracellular membrane-bounded organelle;GO:0030312//external encapsulating structure	-	-	predicted protein [Populus trichocarpa]
gi|190748916|gb|FG183337.1|FG183337	690	16	42	5.31988	16.0126	1.58975	Up	GO:0044464//cell part	GO:0005099//Ras GTPase activator activity	GO:0032318//regulation of Ras GTPase activity	predicted protein [Populus trichocarpa]
gnl|UG|Nta#S45489463	899	45	118	11.4837	34.5291	1.58822	Up	-	-	-	predicted protein [Populus trichocarpa]
gi|190799458|gb|FG182181.1|FG182181	725	26	68	8.22746	24.6737	1.58445	Up	GO:0016020//membrane	-	-	predicted protein [Populus trichocarpa]
gi|52830210|gb|BP526483.1|BP526483	591	31	81	12.0339	36.0546	1.58308	Up	GO:0043231//intracellular membrane-bounded organelle	GO:0004674//protein serine/threonine kinase activity;GO:0032559//adenyl ribonucleotide binding	GO:0006464//protein modification process	predicted protein [Populus trichocarpa]
gi|52830001|gb|BP526274.1|BP526274	586	55	143	21.5326	64.195	1.57594	Up	-	GO:0005488//binding;GO:0016628//oxidoreductase activity, acting on the CH-CH group of donors, NAD or NADP as acceptor;GO:0016772//transferase activity, transferring phosphorus-containing groups	GO:0008152//metabolic process	predicted protein [Populus trichocarpa]
gnl|UG|Nta#S45494281	857	302	784	80.8457	240.657	1.57373	Up	GO:0031224//intrinsic to membrane;GO:0043231//intracellular membrane-bounded organelle	GO:0008194//UDP-glycosyltransferase activity;GO:0042285//xylosyltransferase activity	GO:0048588//developmental cell growth;GO:0009250//glucan biosynthetic process	predicted protein [Populus trichocarpa]
gnl|UG|Nta#S45486868	903	22	57	5.5894	16.6054	1.57089	Up	-	GO:0005488//binding	-	predicted protein [Populus trichocarpa]
gnl|UG|Nta#S36362580	730	17	44	5.34265	15.856	1.5694	Up	-	-	-	predicted protein [Populus trichocarpa]
gnl|UG|Nta#S33540703	942	87	225	21.1884	62.8339	1.56827	Up	GO:0044444//cytoplasmic part;GO:0016020//membrane	GO:0046914//transition metal ion binding;GO:0008483//transaminase activity;GO:0048037//cofactor binding	GO:0009064//glutamine family amino acid metabolic process;GO:0009066//aspartate family amino acid metabolic process;GO:0043648//dicarboxylic acid metabolic process	predicted protein [Populus trichocarpa]
gnl|UG|Nta#S45470564	880	24	62	6.2569	18.5341	1.56666	Up	-	-	-	predicted protein [Populus trichocarpa]
gi|92039435|gb|EB451140.1|EB451140	813	23	59	6.49035	19.0908	1.55651	Up	GO:0042579//microbody	GO:0016491//oxidoreductase activity;GO:0016831//carboxy-lyase activity	GO:0008610//lipid biosynthetic process;GO:0006631//fatty acid metabolic process	predicted protein [Populus trichocarpa]
gnl|UG|Nta#S50833417	424	41	105	22.1844	65.1458	1.55412	Up	GO:0016020//membrane;GO:0044444//cytoplasmic part;GO:0043231//intracellular membrane-bounded organelle	-	GO:0051234//establishment of localization	predicted protein [Populus trichocarpa]
gi|254625741|gb|FS401793.1|FS401793	509	54	137	24.3392	70.8053	1.54057	Up	GO:0031410//cytoplasmic vesicle;GO:0043231//intracellular membrane-bounded organelle	GO:0004180//carboxypeptidase activity	GO:0019538//protein metabolic process	predicted protein [Populus trichocarpa]
gi|83420776|gb|DW002770.1|DW002770	919	28	71	6.98993	20.3238	1.53982	Up	-	GO:0008905	GO:0008152//metabolic process	predicted protein [Populus trichocarpa]
gnl|UG|Nta#S52700363	606	28	71	10.6002	30.8211	1.53982	Up	-	-	-	predicted protein [Populus trichocarpa]
gi|190716756|gb|FG174806.1|FG174806	799	30	76	8.614	25.0224	1.53847	Up	GO:0043234//protein complex	GO:0004721//phosphoprotein phosphatase activity;GO:0043169//cation binding	GO:0006464//protein modification process	predicted protein [Populus trichocarpa]
gnl|UG|Nta#S33555270	781	254	640	74.6128	215.572	1.53067	Up	-	-	-	predicted protein [Populus trichocarpa]
gnl|UG|Nta#S45474829	877	103	259	26.9444	77.6896	1.52774	Up	GO:0016020//membrane	GO:0016772//transferase activity, transferring phosphorus-containing groups;GO:0000166//nucleotide binding	-	predicted protein [Populus trichocarpa]
gi|156677166|gb|AM821081.1|AM821081	560	20	50	8.19356	23.4879	1.51936	Up	-	GO:0016301//kinase activity;GO:0000166//nucleotide binding	-	predicted protein [Populus trichocarpa]
gi|52834816|gb|BP531089.1|BP531089	282	20	50	16.2709	46.6427	1.51936	Up	GO:0043231//intracellular membrane-bounded organelle	GO:0003824//catalytic activity	-	predicted protein [Populus trichocarpa]
gnl|UG|Nta#S45497608	906	32	80	8.10312	23.2287	1.51936	Up	GO:0031410//cytoplasmic vesicle	-	-	predicted protein [Populus trichocarpa]
gnl|UG|Nta#S40621017	603	22	55	8.3702	23.9943	1.51936	Up	-	-	-	predicted protein [Populus trichocarpa]
gnl|UG|Nta#S45502540	828	25	62	6.92692	19.6981	1.50777	Up	GO:0009532//plastid stroma	GO:0046872//metal ion binding;GO:0016301//kinase activity;GO:0000166//nucleotide binding	GO:0010038//response to metal ion;GO:0006007//glucose catabolic process	predicted protein [Populus trichocarpa]
gi|76870674|gb|DV161666.1|DV161666	380	21	52	12.6785	35.9983	1.50555	Up	-	-	-	predicted protein [Populus trichocarpa]
gi|190875154|gb|FG168758.1|FG168758	824	19	47	5.29002	15.0049	1.50409	Up	-	GO:0004672//protein kinase activity;GO:0032559//adenyl ribonucleotide binding	GO:0006464//protein modification process	predicted protein [Populus trichocarpa]
gi|156652900|gb|AM826639.1|AM826639	576	36	89	14.3387	40.6472	1.50324	Up	-	GO:0019787//small conjugating protein ligase activity	GO:0032446//protein modification by small protein conjugation;GO:0060255	predicted protein [Populus trichocarpa]
gnl|UG|Nta#S56869235	732	126	311	39.4903	111.767	1.50092	Up	-	-	-	predicted protein [Populus trichocarpa]
gi|156669356|gb|AM808154.1|AM808154	553	31	76	12.8608	36.1536	1.49116	Up	-	-	-	predicted protein [Populus trichocarpa]
gi|156687896|gb|AM834267.1|AM834267	505	27	66	12.266	34.3807	1.48694	Up	-	GO:0003676//nucleic acid binding;GO:0046914//transition metal ion binding	-	predicted protein [Populus trichocarpa]
gi|53551459|gb|CN498820.1|CN498820	561	18	44	7.36106	20.6325	1.48694	Up	GO:0044424//intracellular part	GO:0005488//binding;GO:0019787//small conjugating protein ligase activity	GO:0010260//organ senescence;GO:0009719;GO:0032446//protein modification by small protein conjugation;GO:0000302//response to reactive oxygen species	predicted protein [Populus trichocarpa]
gi|32890630|gb|BP137040.1|BP137040	660	41	100	14.2518	39.8583	1.48373	Up	-	GO:0046872//metal ion binding	-	predicted protein [Populus trichocarpa]
gnl|UG|Nta#S36353871	868	105	256	27.7524	77.5859	1.48318	Up	GO:0012505//endomembrane system;GO:0043231//intracellular membrane-bounded organelle;GO:0016020//membrane	GO:0017016//Ras GTPase binding;GO:0022892	GO:0051169//nuclear transport;GO:0006605//protein targeting	predicted protein [Populus trichocarpa]
gi|156649754|gb|AM848338.1|AM848338	477	23	56	11.0622	30.8839	1.48122	Up	-	-	-	predicted protein [Populus trichocarpa]
gnl|UG|Nta#S45474395	883	23	56	5.97582	16.6836	1.48122	Up	-	-	GO:0009987//cellular process;GO:0048437//floral organ development;GO:0009943//adaxial/abaxial axis specification	predicted protein [Populus trichocarpa]
gnl|UG|Nta#S40631632	572	21	51	8.42275	23.4551	1.47754	Up	-	-	-	predicted protein [Populus trichocarpa]
gi|76867408|gb|DV158401.1|DV158401	551	73	176	30.395	84.028	1.46704	Up	GO:0031224//intrinsic to membrane	GO:0015119;GO:0015291//secondary active transmembrane transporter activity	GO:0009555//pollen development;GO:0051234//establishment of localization;GO:0051707//response to other organism;GO:0006996//organelle organization	predicted protein [Populus trichocarpa]
gnl|UG|Nta#S33574244	830	39	94	10.78	29.7929	1.46662	Up	-	GO:0016798//hydrolase activity, acting on glycosyl bonds;GO:0043167//ion binding	GO:0044238//primary metabolic process	predicted protein [Populus trichocarpa]
gnl|UG|Nta#S33543700	946	52	125	12.6108	34.7601	1.46277	Up	-	-	-	predicted protein [Populus trichocarpa]
gnl|UG|Nta#S45435755	551	25	60	10.4092	28.6459	1.46046	Up	GO:0043231//intracellular membrane-bounded organelle	GO:0046914//transition metal ion binding	GO:0006351//transcription, DNA-dependent	predicted protein [Populus trichocarpa]
gnl|UG|Nta#S45484744	913	35	84	8.79484	24.2031	1.46046	Up	-	-	-	predicted protein [Populus trichocarpa]
gnl|UG|Nta#S45494578	904	33	79	8.37483	22.9891	1.45682	Up	-	GO:0046872//metal ion binding	-	predicted protein [Populus trichocarpa]
gnl|UG|Nta#S33555168	756	28	67	8.49702	23.3139	1.45616	Up	GO:0044464//cell part	GO:0046872//metal ion binding;GO:0016491//oxidoreductase activity	-	predicted protein [Populus trichocarpa]
gnl|UG|Nta#S33533343	898	65	155	16.6061	45.4065	1.45119	Up	GO:0043231//intracellular membrane-bounded organelle	-	-	predicted protein [Populus trichocarpa]
gi|190723595|gb|FG178001.1|FG178001	871	52	124	13.6967	37.4512	1.45119	Up	GO:0016020//membrane	GO:0048037//cofactor binding	GO:0008152//metabolic process	predicted protein [Populus trichocarpa]
gi|254651037|gb|FS413385.1|FS413385	593	21	50	8.12447	22.1808	1.44897	Up	-	GO:0005488//binding	GO:0050896//response to stimulus	predicted protein [Populus trichocarpa]
gnl|UG|Nta#S45491704	858	41	97	10.9629	29.7404	1.43979	Up	-	-	-	predicted protein [Populus trichocarpa]
gi|76866816|gb|DV157809.1|DV157809	964	295	696	70.2062	189.931	1.4358	Up	GO:0031225//anchored to membrane;GO:0031410//cytoplasmic vesicle	-	GO:0009056//catabolic process	predicted protein [Populus trichocarpa]
gi|224697391|gb|FG631393.1|FG631393	602	48	113	18.2926	49.3793	1.43265	Up	GO:0030964;GO:0005746//mitochondrial respiratory chain	-	GO:0043094//cellular metabolic compound salvage	predicted protein [Populus trichocarpa]
gi|156652672|gb|AM846275.1|AM846275	547	26	61	10.9048	29.3363	1.42773	Up	GO:0031410//cytoplasmic vesicle	-	GO:0009699//phenylpropanoid biosynthetic process;GO:0006950//response to stress	predicted protein [Populus trichocarpa]
gnl|UG|Nta#S33529072	885	38	89	9.85079	26.4551	1.42524	Up	GO:0044464//cell part	GO:0016787//hydrolase activity	GO:0044238//primary metabolic process	predicted protein [Populus trichocarpa]
gi|190143980|gb|FG642174.1|FG642174	533	114	266	49.0691	131.286	1.41982	Up	GO:0016604//nuclear body;GO:0032991//macromolecular complex	GO:0005488//binding	GO:0000741//karyogamy	predicted protein [Populus trichocarpa]
gi|190809007|gb|FG187637.1|FG187637	775	21	49	6.21653	16.6325	1.41982	Up	GO:0042579//microbody	GO:0008905	GO:0008152//metabolic process;GO:0010038//response to metal ion	predicted protein [Populus trichocarpa]
gi|92038766|gb|EB450471.1|EB450471	790	43	100	12.4874	33.2993	1.41502	Up	GO:0043231//intracellular membrane-bounded organelle	GO:0003677//DNA binding;GO:0001071	GO:0006351//transcription, DNA-dependent	predicted protein [Populus trichocarpa]
gi|156674988|gb|AM803144.1|AM803144	598	22	51	8.44019	22.4353	1.41042	Up	GO:0031224//intrinsic to membrane	GO:0004674//protein serine/threonine kinase activity;GO:0004871//signal transducer activity;GO:0016628//oxidoreductase activity, acting on the CH-CH group of donors, NAD or NADP as acceptor;GO:0004713//protein tyrosine kinase activity;GO:0032559//adenyl ribonucleotide binding	GO:0003006//reproductive developmental process;GO:0006464//protein modification process	predicted protein [Populus trichocarpa]
gnl|UG|Nta#S33577844	871	426	985	112.208	297.496	1.4067	Up	-	-	-	predicted protein [Populus trichocarpa]
gnl|UG|Nta#S40609465	574	24	55	9.59246	25.2066	1.39383	Up	-	GO:0005488//binding	-	predicted protein [Populus trichocarpa]
gi|156667794|gb|AM800992.1|AM800992	575	21	48	8.3788	21.9602	1.39007	Up	-	-	-	predicted protein [Populus trichocarpa]
gi|156707220|gb|AM790474.1|AM790474	495	21	48	9.73295	25.5093	1.39007	Up	-	-	-	predicted protein [Populus trichocarpa]
gnl|UG|Nta#S33544495	760	53	121	15.999	41.8827	1.38837	Up	-	-	-	predicted protein [Populus trichocarpa]
gnl|UG|Nta#S45476337	903	43	98	10.9247	28.5497	1.38587	Up	GO:0031224//intrinsic to membrane	-	-	predicted protein [Populus trichocarpa]
gnl|UG|Nta#S45469161	796	22	50	6.34074	16.5242	1.38185	Up	GO:0043231//intracellular membrane-bounded organelle	GO:0043167//ion binding;GO:0015925	GO:0044238//primary metabolic process	predicted protein [Populus trichocarpa]
gnl|UG|Nta#S52708818	685	89	202	29.8078	77.5753	1.37991	Up	GO:0031410//cytoplasmic vesicle;GO:0043231//intracellular membrane-bounded organelle	GO:0004180//carboxypeptidase activity	GO:0019538//protein metabolic process	predicted protein [Populus trichocarpa]
gnl|UG|Nta#S45519504	746	23	52	7.07326	18.337	1.37431	Up	GO:0044427//chromosomal part	-	GO:0000087//M phase of mitotic cell cycle	predicted protein [Populus trichocarpa]
gi|83422103|gb|DW004097.1|DW004097	524	36	81	15.7617	40.6646	1.36735	Up	GO:0031224//intrinsic to membrane;GO:0043231//intracellular membrane-bounded organelle	GO:0016810//hydrolase activity, acting on carbon-nitrogen (but not peptide) bonds	GO:0046519	predicted protein [Populus trichocarpa]
gi|190775113|gb|FG192749.1|FG192749	761	53	119	15.978	41.1363	1.36433	Up	GO:0005840//ribosome;GO:0043234//protein complex;GO:0043231//intracellular membrane-bounded organelle	GO:0046914//transition metal ion binding;GO:0016751	GO:0009060//aerobic respiration;GO:0006950//response to stress	predicted protein [Populus trichocarpa]
gnl|UG|Nta#S45470644	935	25	56	6.13421	15.7558	1.36093	Up	-	-	-	predicted protein [Populus trichocarpa]
gnl|UG|Nta#S33568970	906	25	56	6.33056	16.2601	1.36093	Up	-	-	-	predicted protein [Populus trichocarpa]
gnl|UG|Nta#S45484923	883	113	252	29.3595	75.0762	1.35453	Up	GO:0005618//cell wall;GO:0031410//cytoplasmic vesicle	GO:0046914//transition metal ion binding;GO:0016682//oxidoreductase activity, acting on diphenols and related substances as donors, oxygen as acceptor	GO:0008152//metabolic process	predicted protein [Populus trichocarpa]
gi|156638059|gb|AM784966.1|AM784966	515	66	147	29.4014	75.0884	1.35271	Up	-	-	-	predicted protein [Populus trichocarpa]
gi|190784295|gb|FG201173.1|FG201173	777	32	71	9.44843	24.0381	1.34718	Up	-	-	-	predicted protein [Populus trichocarpa]
gnl|UG|Nta#S45435876	780	52	115	15.2946	38.7852	1.34248	Up	-	-	GO:0006810//transport	predicted protein [Populus trichocarpa]
gnl|UG|Nta#S40663092	519	25	55	11.051	27.8778	1.33493	Up	GO:0043231//intracellular membrane-bounded organelle	-	-	predicted protein [Populus trichocarpa]
gi|32872946|gb|BP130061.1|BP130061	370	46	101	28.5224	71.8096	1.33208	Up	GO:0043231//intracellular membrane-bounded organelle	GO:0046872//metal ion binding	-	predicted protein [Populus trichocarpa]
gnl|UG|Nta#S45505233	833	94	206	25.8889	65.0556	1.32934	Up	GO:0043231//intracellular membrane-bounded organelle	GO:0048037//cofactor binding;GO:0016836//hydro-lyase activity	GO:0006568//tryptophan metabolic process	predicted protein [Populus trichocarpa]
gnl|UG|Nta#S45463162	789	34	74	9.88627	24.6727	1.31942	Up	GO:0044464//cell part	-	-	predicted protein [Populus trichocarpa]
gnl|UG|Nta#S45478299	842	91	198	24.7948	61.8608	1.31899	Up	GO:0043231//intracellular membrane-bounded organelle	GO:0016740//transferase activity	GO:0008152//metabolic process	predicted protein [Populus trichocarpa]
gnl|UG|Nta#S45486885	903	46	100	11.6869	29.1323	1.31772	Up	GO:0043231//intracellular membrane-bounded organelle	GO:0046872//metal ion binding;GO:0016831//carboxy-lyase activity	GO:0006644//phospholipid metabolic process	predicted protein [Populus trichocarpa]
gnl|UG|Nta#S33529505	942	105	228	25.5723	63.6717	1.31607	Up	-	GO:0005488//binding;GO:0016857//racemase and epimerase activity, acting on carbohydrates and derivatives	GO:0019318//hexose metabolic process	predicted protein [Populus trichocarpa]
gnl|UG|Nta#S52695220	649	200	434	70.6994	175.917	1.31512	Up	GO:0031980//mitochondrial lumen;GO:0044425//membrane part	GO:0005506//iron ion binding	GO:0051234//establishment of localization;GO:0006091//generation of precursor metabolites and energy	predicted protein [Populus trichocarpa]
gi|190772351|gb|FG194917.1|FG194917	715	36	78	11.5512	28.698	1.31291	Up	GO:0042579//microbody	GO:0016616//oxidoreductase activity, acting on the CH-OH group of donors, NAD or NADP as acceptor;GO:0048037//cofactor binding;GO:0000166//nucleotide binding	GO:0006970//response to osmotic stress;GO:0006007//glucose catabolic process	predicted protein [Populus trichocarpa]
gnl|UG|Nta#S45500299	834	25	54	6.87709	17.033	1.30846	Up	GO:0043231//intracellular membrane-bounded organelle	-	-	predicted protein [Populus trichocarpa]
gnl|UG|Nta#S45444681	742	26	56	8.03896	19.8539	1.30434	Up	-	-	-	predicted protein [Populus trichocarpa]
gnl|UG|Nta#S45434754	683	33	71	11.0847	27.3464	1.30278	Up	-	GO:0003676//nucleic acid binding	-	predicted protein [Populus trichocarpa]
gi|190141293|gb|FG638891.1|FG638891	734	27	58	8.43914	20.7871	1.30052	Up	GO:0000109//nucleotide-excision repair complex	GO:0003676//nucleic acid binding;GO:0034061	GO:0006260//DNA replication	predicted protein [Populus trichocarpa]
gnl|UG|Nta#S45473094	909	61	131	15.3956	37.9114	1.30011	Up	GO:0043231//intracellular membrane-bounded organelle;GO:0044444//cytoplasmic part	GO:0005488//binding;GO:0004672//protein kinase activity	-	predicted protein [Populus trichocarpa]
gi|190836575|gb|FG174544.1|FG174544	893	51	109	13.1024	32.1098	1.29319	Up	-	GO:0016790//thiolester hydrolase activity;GO:0046914//transition metal ion binding;GO:0019783//small conjugating protein-specific protease activity	GO:0019941//modification-dependent protein catabolic process;GO:0048588//developmental cell growth;GO:0003006//reproductive developmental process;GO:0070646	predicted protein [Populus trichocarpa]
gi|83420158|gb|DW002152.1|DW002152	555	46	98	19.015	46.4511	1.28858	Up	GO:0016020//membrane	-	GO:0016310//phosphorylation;GO:0010038//response to metal ion	predicted protein [Populus trichocarpa]
gi|190145513|gb|FG643076.1|FG643076	479	71	151	34.0058	82.9286	1.28609	Up	GO:0031227//intrinsic to endoplasmic reticulum membrane	GO:0016627//oxidoreductase activity, acting on the CH-CH group of donors	GO:0016129	predicted protein [Populus trichocarpa]
gi|156658393|gb|AM829317.1|AM829317	441	33	70	17.1675	41.7563	1.28232	Up	-	GO:0016682//oxidoreductase activity, acting on diphenols and related substances as donors, oxygen as acceptor;GO:0046914//transition metal ion binding	GO:0008152//metabolic process	predicted protein [Populus trichocarpa]
gnl|UG|Nta#S45517142	667	36	76	12.3825	29.9744	1.27543	Up	GO:0031410//cytoplasmic vesicle	GO:0016772//transferase activity, transferring phosphorus-containing groups;GO:0005488//binding	-	predicted protein [Populus trichocarpa]
gi|224700193|gb|FG622972.1|FG622972	659	29	61	10.0959	24.3505	1.27019	Up	-	-	-	predicted protein [Populus trichocarpa]
gi|156674121|gb|AM793163.1|AM793163	504	50	105	22.7599	54.8052	1.26782	Up	-	-	-	predicted protein [Populus trichocarpa]
gi|92012010|gb|EB425562.1|EB425562	891	72	151	18.539	44.5822	1.26591	Up	GO:0005840//ribosome;GO:0043234//protein complex;GO:0043231//intracellular membrane-bounded organelle	GO:0046914//transition metal ion binding;GO:0016751	GO:0009060//aerobic respiration;GO:0006950//response to stress	predicted protein [Populus trichocarpa]
gnl|UG|Nta#S33556095	883	64	134	16.6284	39.9215	1.26352	Up	-	-	-	predicted protein [Populus trichocarpa]
gnl|UG|Nta#S45522076	716	43	90	13.778	33.0668	1.26302	Up	GO:0043231//intracellular membrane-bounded organelle	GO:0043566//structure-specific DNA binding;GO:0003678//DNA helicase activity	GO:0000726	predicted protein [Populus trichocarpa]
gnl|UG|Nta#S33531946	697	216	451	71.097	170.218	1.25953	Up	GO:0031224//intrinsic to membrane	GO:0004871//signal transducer activity;GO:0004672//protein kinase activity;GO:0016628//oxidoreductase activity, acting on the CH-CH group of donors, NAD or NADP as acceptor;GO:0032559//adenyl ribonucleotide binding	GO:0006464//protein modification process;GO:0007167//enzyme linked receptor protein signaling pathway	predicted protein [Populus trichocarpa]
gi|190733782|gb|FG161167.1|FG161167	899	48	100	12.2493	29.2619	1.25632	Up	GO:0043231//intracellular membrane-bounded organelle;GO:0016020//membrane;GO:0031410//cytoplasmic vesicle	-	-	predicted protein [Populus trichocarpa]
gnl|UG|Nta#S45443942	626	162	337	59.3706	141.618	1.25418	Up	-	-	-	predicted protein [Populus trichocarpa]
gi|190139427|gb|FG636817.1|FG636817	606	28	58	10.6002	25.1778	1.24806	Up	-	GO:0017016//Ras GTPase binding;GO:0046914//transition metal ion binding;GO:0005543//phospholipid binding	GO:0023060	predicted protein [Populus trichocarpa]
gi|190873725|gb|FG156592.1|FG156592	749	30	62	9.18904	21.7757	1.24474	Up	GO:0005618//cell wall;GO:0031410//cytoplasmic vesicle	GO:0004175//endopeptidase activity;GO:0005515//protein binding	GO:0019538//protein metabolic process;GO:0044092	predicted protein [Populus trichocarpa]
gi|190733413|gb|FG185940.1|FG185940	758	50	103	15.1332	35.7463	1.24007	Up	GO:0019866//organelle inner membrane;GO:0044439//peroxisomal part;GO:0031224//intrinsic to membrane	-	GO:0006810//transport	predicted protein [Populus trichocarpa]
gnl|UG|Nta#S33540499	641	84	173	30.0644	70.9988	1.23974	Up	GO:0043231//intracellular membrane-bounded organelle;GO:0044444//cytoplasmic part;GO:0042598//vesicular fraction	GO:0016814//hydrolase activity, acting on carbon-nitrogen (but not peptide) bonds, in cyclic amidines;GO:0019901//protein kinase binding	GO:0009127//purine nucleoside monophosphate biosynthetic process;GO:0003006//reproductive developmental process	predicted protein [Populus trichocarpa]
gnl|UG|Nta#S45488658	896	253	521	64.7803	152.965	1.23958	Up	-	-	-	predicted protein [Populus trichocarpa]
gnl|UG|Nta#S33529224	865	156	321	41.3751	97.6229	1.23846	Up	GO:0009536//plastid	-	-	predicted protein [Populus trichocarpa]
gi|190873044|gb|FG173838.1|FG173838	832	61	125	16.8204	39.523	1.23248	Up	GO:0044464//cell part	GO:0016759//cellulose synthase activity	-	predicted protein [Populus trichocarpa]
gnl|UG|Nta#S45479773	810	41	84	11.6126	27.2808	1.23219	Up	GO:0043231//intracellular membrane-bounded organelle;GO:0030312//external encapsulating structure	-	-	predicted protein [Populus trichocarpa]
gnl|UG|Nta#S33569199	818	92	188	25.8027	60.4599	1.22846	Up	GO:0019866//organelle inner membrane;GO:0009536//plastid	GO:0022857//transmembrane transporter activity	GO:0043094//cellular metabolic compound salvage;GO:0006810//transport	predicted protein [Populus trichocarpa]
gi|156666526|gb|AM817425.1|AM817425	506	47	96	21.3097	49.9095	1.2278	Up	-	GO:0003676//nucleic acid binding	-	predicted protein [Populus trichocarpa]
gnl|UG|Nta#S33528818	926	270	551	66.8934	156.532	1.22652	Up	-	GO:0019787//small conjugating protein ligase activity	GO:0070646	predicted protein [Populus trichocarpa]
gnl|UG|Nta#S45498306	863	50	102	13.292	31.0922	1.226	Up	-	-	-	predicted protein [Populus trichocarpa]
gnl|UG|Nta#S33567354	923	191	389	47.4747	110.869	1.22363	Up	-	-	-	predicted protein [Populus trichocarpa]
gi|156703960|gb|AM799950.1|AM799950	536	29	59	12.4126	28.9568	1.22209	Up	GO:0044444//cytoplasmic part	GO:0016811//hydrolase activity, acting on carbon-nitrogen (but not peptide) bonds, in linear amides	GO:0031669//cellular response to nutrient levels;GO:0006208//pyrimidine base catabolic process	predicted protein [Populus trichocarpa]
gi|224698109|gb|FG621515.1|FG621515	658	88	179	30.6823	71.5632	1.22181	Up	GO:0043231//intracellular membrane-bounded organelle;GO:0016020//membrane	-	-	predicted protein [Populus trichocarpa]
gi|32875627|gb|BP132742.1|BP132742	689	30	61	9.98924	23.2902	1.22128	Up	GO:0044464//cell part	-	GO:0015833//peptide transport	predicted protein [Populus trichocarpa]
gnl|UG|Nta#S52727450	616	32	65	11.9179	27.7585	1.2198	Up	GO:0043231//intracellular membrane-bounded organelle;GO:0015629//actin cytoskeleton	GO:0008092//cytoskeletal protein binding	GO:0008064//regulation of actin polymerization or depolymerization	predicted protein [Populus trichocarpa]
gi|190839338|gb|FG135631.1|FG135631	876	35	71	9.16631	21.3215	1.21789	Up	-	-	-	predicted protein [Populus trichocarpa]
gi|92011851|gb|EB425437.1|EB425437	791	44	89	12.7616	29.5989	1.21373	Up	GO:0005777//peroxisome	GO:0046912//transferase activity, transferring acyl groups, acyl groups converted into alkyl on transfer	GO:0009062//fatty acid catabolic process;GO:0009060//aerobic respiration;GO:0044262//cellular carbohydrate metabolic process	predicted protein [Populus trichocarpa]
gi|156677453|gb|AM823156.1|AM823156	509	44	89	19.832	45.9976	1.21373	Up	-	-	-	predicted protein [Populus trichocarpa]
gi|94329392|gb|EB682994.1|EB682994	799	61	123	17.5151	40.4968	1.20921	Up	GO:0042579//microbody	GO:0008905	GO:0008152//metabolic process;GO:0010038//response to metal ion	predicted protein [Populus trichocarpa]
gi|156695701|gb|AM828286.1|AM828286	465	88	177	43.417	100.134	1.2056	Up	-	-	-	predicted protein [Populus trichocarpa]
gnl|UG|Nta#S33533465	974	264	529	62.1836	142.876	1.20016	Up	GO:0016020//membrane;GO:0030312//external encapsulating structure;GO:0009536//plastid	GO:0005515//protein binding;GO:0016628//oxidoreductase activity, acting on the CH-CH group of donors, NAD or NADP as acceptor;GO:0032559//adenyl ribonucleotide binding	GO:0006970//response to osmotic stress;GO:0044267//cellular protein metabolic process;GO:0051707//response to other organism;GO:0010038//response to metal ion	predicted protein [Populus trichocarpa]
gi|156643665|gb|AM786338.1|AM786338	495	44	88	20.3929	46.7671	1.19743	Up	-	-	-	predicted protein [Populus trichocarpa]
gi|190866702|gb|FG153701.1|FG153701	819	44	88	12.3254	28.2658	1.19743	Up	-	GO:0046872//metal ion binding	-	predicted protein [Populus trichocarpa]
gi|156655592|gb|AM814836.1|AM814836	261	41	82	36.0391	82.6487	1.19743	Up	GO:0044424//intracellular part	GO:0004812//aminoacyl-tRNA ligase activity;GO:0046914//transition metal ion binding;GO:0032559//adenyl ribonucleotide binding	GO:0006418//tRNA aminoacylation for protein translation	predicted protein [Populus trichocarpa]
gnl|UG|Nta#S56874826	691	33	66	10.9564	25.1263	1.19743	Up	GO:0043234//protein complex;GO:0044444//cytoplasmic part	GO:0016616//oxidoreductase activity, acting on the CH-OH group of donors, NAD or NADP as acceptor;GO:0048037//cofactor binding;GO:0000166//nucleotide binding	GO:0006072//glycerol-3-phosphate metabolic process	predicted protein [Populus trichocarpa]
gi|190724146|gb|FG202445.1|FG202445	611	39	78	14.6438	33.5827	1.19743	Up	GO:0005618//cell wall;GO:0031410//cytoplasmic vesicle;GO:0005789//endoplasmic reticulum membrane	GO:0016757//transferase activity, transferring glycosyl groups	GO:0006950//response to stress;GO:0006487//protein amino acid N-linked glycosylation	predicted protein [Populus trichocarpa]
gnl|UG|Nta#S45501358	859	43	86	11.4843	26.3371	1.19743	Up	GO:0043231//intracellular membrane-bounded organelle	-	-	predicted protein [Populus trichocarpa]
gnl|UG|Nta#S45471623	936	95	189	23.2851	53.1189	1.18982	Up	-	-	-	predicted protein [Populus trichocarpa]
gi|94328818|gb|EB682420.1|EB682420	853	81	161	21.7855	49.6523	1.1885	Up	GO:0043234//protein complex;GO:0031410//cytoplasmic vesicle	GO:0035251//UDP-glucosyltransferase activity	GO:0006074	predicted protein [Populus trichocarpa]
gi|190723435|gb|FG133955.1|FG133955	821	58	115	16.2075	36.8483	1.18494	Up	GO:0043234//protein complex;GO:0016021//integral to membrane;GO:0030136//clathrin-coated vesicle;GO:0005770//late endosome;GO:0012505//endomembrane system	GO:0004871//signal transducer activity;GO:0046872//metal ion binding	GO:0006605//protein targeting	predicted protein [Populus trichocarpa]
gnl|UG|Nta#S45467401	877	45	89	11.7718	26.6964	1.18131	Up	GO:0008287//protein serine/threonine phosphatase complex	GO:0019888//protein phosphatase regulator activity	GO:0023060	predicted protein [Populus trichocarpa]
gnl|UG|Nta#S33563314	910	89	176	22.4377	50.8785	1.18113	Up	GO:0016020//membrane	GO:0048037//cofactor binding	GO:0008152//metabolic process	predicted protein [Populus trichocarpa]
gi|190729989|gb|FG183581.1|FG183581	631	41	81	14.9068	33.769	1.17973	Up	GO:0044446//intracellular organelle part;GO:0016020//membrane;GO:0005634//nucleus	GO:0016787//hydrolase activity	GO:0050896//response to stimulus	predicted protein [Populus trichocarpa]
gi|190746915|gb|FG179769.1|FG179769	722	37	73	11.757	26.598	1.1778	Up	GO:0005618//cell wall;GO:0031225//anchored to membrane;GO:0005576//extracellular region;GO:0031410//cytoplasmic vesicle	GO:0046914//transition metal ion binding;GO:0016682//oxidoreductase activity, acting on diphenols and related substances as donors, oxygen as acceptor	GO:0009826//unidimensional cell growth;GO:0008152//metabolic process	predicted protein [Populus trichocarpa]
gnl|UG|Nta#S45482147	908	111	219	28.0458	63.4484	1.1778	Up	GO:0016020//membrane	-	-	predicted protein [Populus trichocarpa]
gnl|UG|Nta#S45435526	472	36	71	17.4981	39.5712	1.17725	Up	GO:0043231//intracellular membrane-bounded organelle	GO:0048037//cofactor binding;GO:0016836//hydro-lyase activity	GO:0006568//tryptophan metabolic process	predicted protein [Populus trichocarpa]
gnl|UG|Nta#S45488087	837	59	116	16.1718	36.4582	1.17277	Up	GO:0044464//cell part	-	-	predicted protein [Populus trichocarpa]
gi|254637105|gb|FS376647.1|FS376647	499	107	210	49.1942	110.709	1.17021	Up	GO:0031224//intrinsic to membrane;GO:0031410//cytoplasmic vesicle	GO:0004702//receptor signaling protein serine/threonine kinase activity;GO:0016628//oxidoreductase activity, acting on the CH-CH group of donors, NAD or NADP as acceptor;GO:0032559//adenyl ribonucleotide binding	GO:0006464//protein modification process	predicted protein [Populus trichocarpa]
gnl|UG|Nta#S45479519	816	48	94	13.4953	30.304	1.16706	Up	GO:0016020//membrane	GO:0016787//hydrolase activity	-	predicted protein [Populus trichocarpa]
gnl|UG|Nta#S45486160	870	70	137	18.4591	41.4251	1.16618	Up	-	-	-	predicted protein [Populus trichocarpa]
gi|156690530|gb|AM841667.1|AM841667	483	46	90	21.8495	49.0183	1.16572	Up	GO:0043231//intracellular membrane-bounded organelle;GO:0016020//membrane	GO:0004672//protein kinase activity;GO:0004871//signal transducer activity;GO:0032559//adenyl ribonucleotide binding	GO:0043401//steroid hormone mediated signaling pathway;GO:0006464//protein modification process	predicted protein [Populus trichocarpa]
gnl|UG|Nta#S36353326	733	114	223	35.6805	80.032	1.16544	Up	-	-	-	predicted protein [Populus trichocarpa]
gnl|UG|Nta#S45441469	605	147	287	55.7433	124.793	1.16266	Up	GO:0055029//nuclear DNA-directed RNA polymerase complex;GO:0016591//DNA-directed RNA polymerase II, holoenzyme	GO:0003676//nucleic acid binding;GO:0046914//transition metal ion binding;GO:0034062//RNA polymerase activity	GO:0010468//regulation of gene expression;GO:0006350//transcription	predicted protein [Populus trichocarpa]
gnl|UG|Nta#S40652931	576	59	115	23.4996	52.5216	1.16028	Up	GO:0043231//intracellular membrane-bounded organelle	GO:0003676//nucleic acid binding	GO:0006259//DNA metabolic process;GO:0009411//response to UV	predicted protein [Populus trichocarpa]
gnl|UG|Nta#S45475517	876	58	113	15.1899	33.9342	1.15963	Up	-	-	-	predicted protein [Populus trichocarpa]
gnl|UG|Nta#S45474135	890	110	214	28.3552	63.2538	1.15754	Up	GO:0030312//external encapsulating structure;GO:0005746//mitochondrial respiratory chain	GO:0046914//transition metal ion binding;GO:0000104//succinate dehydrogenase activity;GO:0032559//adenyl ribonucleotide binding	GO:0022904//respiratory electron transport chain;GO:0009060//aerobic respiration	predicted protein [Populus trichocarpa]
gi|92012327|gb|EB425828.1|EB425828	905	34	66	8.61908	19.1848	1.15436	Up	-	-	-	predicted protein [Populus trichocarpa]
gnl|UG|Nta#S52687730	643	80	155	28.5437	63.4138	1.15163	Up	-	-	-	predicted protein [Populus trichocarpa]
gi|224699973|gb|FG626486.1|FG626486	538	45	87	19.1894	42.5402	1.14852	Up	GO:0009536//plastid	GO:0003824//catalytic activity	-	predicted protein [Populus trichocarpa]
gnl|UG|Nta#S45487439	914	104	201	26.1046	57.8512	1.14804	Up	GO:0043231//intracellular membrane-bounded organelle	GO:0005488//binding	-	predicted protein [Populus trichocarpa]
gnl|UG|Nta#S45465003	873	43	83	11.3002	25.0107	1.1462	Up	-	-	-	predicted protein [Populus trichocarpa]
gi|224698459|gb|FG622166.1|FG622166	562	40	77	16.3288	36.0427	1.14229	Up	GO:0009526//plastid envelope;GO:0005840//ribosome;GO:0009532//plastid stroma	GO:0016418	GO:0006085//acetyl-CoA biosynthetic process	predicted protein [Populus trichocarpa]
gi|190795068|gb|FG182140.1|FG182140	764	53	102	15.9152	35.1212	1.14193	Up	-	-	-	predicted protein [Populus trichocarpa]
gi|190781809|gb|FG154771.1|FG154771	745	49	94	15.0893	33.1921	1.13731	Up	-	GO:0034061	-	predicted protein [Populus trichocarpa]
[truncated: 3,486 more rows]

## Sheet: down regulated
GeneID	Gene_length	WT_Dex30_20d_3-Expression	Lec2_Dex30_20d_1-Expression	WT_Dex30_20d_3-RPKM	Lec2_Dex30_20d_1-RPKM	log2 Ratio(Lec2_Dex30_20d_1/WT_Dex30_20d_3)	Up-Down-Regulation(Lec2_Dex30_20d_1/WT_Dex30_20d_3)	GO Component	GO Function	GO Process	Blast nr
[truncated: 5,568 more rows]
